# Supplementary material for: A check list of non-lichenised fungi occurring on Fagus crenata, a tree endemic to Japan
Source: Mycology. 2017 Aug 9;9(1):29–34. doi: 10.1080/21501203.2017.1363092 (PMC6059079; doi:10.1080/21501203.2017.1363092)
Supplement: 1363092_Supp.zip [file TMYC_A_1363092_SM8784.zip]

Archive with 4 entries (4 files):
- SupTable1-Specimens_R1.xlsx
- SupTable2-Isolates_R1.xlsx
- SupTable3-Literature_R1.xlsx
- SupTable4-Total_R1.xlsx
