# Supplementary material for: A check list of non-lichenised fungi occurring on Fagus crenata, a tree endemic to Japan
Source: Mycology. 2017 Aug 9;9(1):29–34. doi: 10.1080/21501203.2017.1363092 (PMC6059079; doi:10.1080/21501203.2017.1363092)
Supplement: 1363092_Supp.zip [file TMYC_A_1363092_SM8784.zip › SupTable1-Specimens_R1.xlsx]

## Sheet: STable1
phylum	catalogNumber	Ori_ScientificName	Ori_Genus	Ori_SpEpithet	Ori_ScientificNameAuthorship	Ori_InfraspecificRank	Ori_InfraspecificEpithet	Ori_InfraspecificAuthorship	Substrate	Prefecture	decimalLatitude	decimalLongitude	minimumElevationInMeters	Year	Month	Day	SP_CurrentScientificName	SF_Genus	SF_SpecificEpithet	SF_ScientificNameAuthorship	Collector	Identifier
Ascomycota	7098	Albotricha fagicola Yas. Ono & Hosoya	Albotricha	fagicola	Yas. Ono & Hosoya				leaf	Aomori	40.7717	140.659		1995	6	10	Albotricha fagicola Yas. Ono & Hosoya	Albotricha	fagicola	Yas. Ono & Hosoya	Tsuyoshi Hosoya	Tsuyoshi Hosoya
Ascomycota	56966	Albotricha fagicola Yas. Ono & Hosoya	Albotricha	fagicola	Yas. Ono & Hosoya				leaf	Aomori	40.5208	140.106		1995	6	10	Albotricha fagicola Yas. Ono & Hosoya	Albotricha	fagicola	Yas. Ono & Hosoya
Ascomycota	209282	Rosellinia areolata Sacc.	Rosellinia	areolata	Sacc.				wood	Gifu	35.4384	137.53		1912			Annulohypoxylon bovei (Speg.) Y.M. Ju, J.D. Rogers & H.M. Hsieh	Annulohypoxylon	bovei	(Speg.) Y.M. Ju, J.D. Rogers & H.M. Hsieh	Kanesuke Hara
Ascomycota	12812	Ascoclavulina sakaii Y. Otani	Ascoclavulina	sakaii	Y. Otani				wood	Aomori	40.4404	140.943		2005	9	11	Ascoclavulina sakaii Otani	Ascoclavulina	sakaii	Otani	Ikuo Asai
Ascomycota	13115	Ascoclavulina sakaii Y. Otani	Ascoclavulina	sakaii	Y. Otani				wood	Aichi	35.2088	137.511		2005	9	8	Ascoclavulina sakaii Otani	Ascoclavulina	sakaii	Otani	Sumio Honda
Ascomycota	13457	Ascoclavulina sakaii Y. Otani	Ascoclavulina	sakaii	Y. Otani				wood	Hiroshima	34.6857	132.239		1998	9	12	Ascoclavulina sakaii Otani	Ascoclavulina	sakaii	Otani	Yoko Nakamura
Ascomycota	15114	Ascoclavulina sakaii Y. Otani	Ascoclavulina	sakaii	Y. Otani				wood	Tottori	35.3903	133.534		1990	8	6	Ascoclavulina sakaii Otani	Ascoclavulina	sakaii	Otani	S. Okuyama & K. Okumura	S. Okuyama&K. Okumura
Ascomycota	36904	Ascoclavulina sakaii Y. Otani	Ascoclavulina	sakaii	Y. Otani				wood	Ehime	33.8369	132.763		2010	10	10	Ascoclavulina sakaii Otani	Ascoclavulina	sakaii	Otani	Kojin Sanjo	Koujinn Sanjyou
Ascomycota	38061	Ascoclavulina sakaii Y. Otani	Ascoclavulina	sakaii	Y. Otani				wood	Toyama	36.5949	136.814		2002	9	28	Ascoclavulina sakaii Otani	Ascoclavulina	sakaii	Otani		Yoshiyuki Ikeda
Ascomycota	39170	Ascoclavulina sakaii Y. Otani	Ascoclavulina	sakaii	Y. Otani				wood	Aomori	40.6583	140.985		2010	7	24	Ascoclavulina sakaii Otani	Ascoclavulina	sakaii	Otani	Kinjinkenkyukai
Ascomycota	39178	Ascoclavulina sakaii Y. Otani	Ascoclavulina	sakaii	Y. Otani				wood	Aomori	40.6583	140.985		2010	8	29	Ascoclavulina sakaii Otani	Ascoclavulina	sakaii	Otani	Kinjinkenkyukai
Ascomycota	45473	Ascoclavulina sakaii Y. Otani	Ascoclavulina	sakaii	Y. Otani				wood	Aomori	40.6583	140.985		2011	9	24	Ascoclavulina sakaii Otani	Ascoclavulina	sakaii	Otani	Kinjinkenkyukai
Ascomycota	45500	Ascoclavulina sakaii Y. Otani	Ascoclavulina	sakaii	Y. Otani				wood	Aomori	40.6583	140.985		2011	10	9	Ascoclavulina sakaii Otani	Ascoclavulina	sakaii	Otani	Takeyuki Yuguchi
Ascomycota	48438	Ascoclavulina sakaii Y. Otani	Ascoclavulina	sakaii	Y. Otani				wood	Aomori	40.8169	140.763		1987	9	3	Ascoclavulina sakaii Otani	Ascoclavulina	sakaii	Otani	Mitsuhiro Hagiwara
Ascomycota	48899	Ascoclavulina sakaii Y. Otani	Ascoclavulina	sakaii	Y. Otani				wood	Fukushima	37.4033	139.232	596	2012	11	1	Ascoclavulina sakaii Otani	Ascoclavulina	sakaii	Otani	Haruo Sakamoto
Ascomycota	48900	Ascoclavulina sakaii Y. Otani	Ascoclavulina	sakaii	Y. Otani				wood	Fukushima	37.4033	139.232	596	2012	11	1	Ascoclavulina sakaii Otani	Ascoclavulina	sakaii	Otani	Haruo Sakamoto
Ascomycota	48901	Ascoclavulina sakaii Y. Otani	Ascoclavulina	sakaii	Y. Otani				wood	Fukushima	37.4033	139.232	596	2012	11	1	Ascoclavulina sakaii Otani	Ascoclavulina	sakaii	Otani	Haruo Sakamoto
Ascomycota	48902	Ascoclavulina sakaii Y. Otani	Ascoclavulina	sakaii	Y. Otani				wood	Fukushima	37.4033	139.232	596	2012	11	1	Ascoclavulina sakaii Otani	Ascoclavulina	sakaii	Otani	Haruo Sakamoto
Ascomycota	48903	Ascoclavulina sakaii Y. Otani	Ascoclavulina	sakaii	Y. Otani				wood	Fukushima	37.4033	139.232	596	2012	11	1	Ascoclavulina sakaii Otani	Ascoclavulina	sakaii	Otani	Haruo Sakamoto
Ascomycota	48904	Ascoclavulina sakaii Y. Otani	Ascoclavulina	sakaii	Y. Otani				wood	Fukushima	37.4033	139.232	596	2012	11	1	Ascoclavulina sakaii Otani	Ascoclavulina	sakaii	Otani	Haruo Sakamoto
Ascomycota	48905	Ascoclavulina sakaii Y. Otani	Ascoclavulina	sakaii	Y. Otani				wood	Fukushima	37.4033	139.232	596	2012	11	1	Ascoclavulina sakaii Otani	Ascoclavulina	sakaii	Otani	Haruo Sakamoto
Ascomycota	48906	Ascoclavulina sakaii Y. Otani	Ascoclavulina	sakaii	Y. Otani				wood	Fukushima	37.4033	139.232	596	2012	11	1	Ascoclavulina sakaii Otani	Ascoclavulina	sakaii	Otani	Haruo Sakamoto
Ascomycota	48907	Ascoclavulina sakaii Y. Otani	Ascoclavulina	sakaii	Y. Otani				wood	Fukushima	37.4033	139.232	596	2012	11	1	Ascoclavulina sakaii Otani	Ascoclavulina	sakaii	Otani	Haruo Sakamoto
Ascomycota	48908	Ascoclavulina sakaii Y. Otani	Ascoclavulina	sakaii	Y. Otani				wood	Fukushima	37.4033	139.232	596	2012	11	1	Ascoclavulina sakaii Otani	Ascoclavulina	sakaii	Otani	Haruo Sakamoto
Ascomycota	48909	Ascoclavulina sakaii Y. Otani	Ascoclavulina	sakaii	Y. Otani				wood	Fukushima	37.4033	139.232	596	2012	11	1	Ascoclavulina sakaii Otani	Ascoclavulina	sakaii	Otani	Haruo Sakamoto
Ascomycota	48910	Ascoclavulina sakaii Y. Otani	Ascoclavulina	sakaii	Y. Otani				wood	Fukushima	37.4033	139.232	596	2012	11	1	Ascoclavulina sakaii Otani	Ascoclavulina	sakaii	Otani	Haruo Sakamoto
Ascomycota	48911	Ascoclavulina sakaii Y. Otani	Ascoclavulina	sakaii	Y. Otani				wood	Fukushima	37.4033	139.232	596	2012	11	1	Ascoclavulina sakaii Otani	Ascoclavulina	sakaii	Otani	Haruo Sakamoto
Ascomycota	48912	Ascoclavulina sakaii Y. Otani	Ascoclavulina	sakaii	Y. Otani				wood	Fukushima	37.4033	139.232	596	2012	11	1	Ascoclavulina sakaii Otani	Ascoclavulina	sakaii	Otani	Haruo Sakamoto
Ascomycota	57852	Ascoclavulina sakaii Y. Otani	Ascoclavulina	sakaii	Y. Otani				wood	Aomori	40.6583	140.985		2012	10	21	Ascoclavulina sakaii Otani	Ascoclavulina	sakaii	Otani	Shinichi Kudo
Ascomycota	60613	Ascoclavulina sakaii Y. Otani	Ascoclavulina	sakaii	Y. Otani				wood	Aomori	40.6583	140.985		2012	8	26	Ascoclavulina sakaii Otani	Ascoclavulina	sakaii	Otani	Kazuo Eguchi
Ascomycota	60718	Ascoclavulina sakaii Y. Otani	Ascoclavulina	sakaii	Y. Otani				wood	Aomori	40.6583	140.985		2013	8	11	Ascoclavulina sakaii Otani	Ascoclavulina	sakaii	Otani	Kinjinkenkyukai
Ascomycota	60832	Ascoclavulina sakaii Y. Otani	Ascoclavulina	sakaii	Y. Otani				wood	Aomori	40.6583	140.985		2013	10	23	Ascoclavulina sakaii Otani	Ascoclavulina	sakaii	Otani	Shinichi Kudo
Ascomycota	45514	Ascocoryne cylichnium (Tul.) Korf	Ascocoryne	cylichnium	(Tul.) Korf				wood	Aomori	40.6583	140.985		2011	10	16	Ascocoryne cylichnium (Tul.) Korf	Ascocoryne	cylichnium	(Tul.) Korf	Shinichi Kudo, Kazuo Eguchi, Takashi Sasa
Ascomycota	60671	Ascocoryne cylichnium (Tul.) Korf	Ascocoryne	cylichnium	(Tul.) Korf				wood	Aomori	40.6583	140.985		2012	10	21	Ascocoryne cylichnium (Tul.) Korf	Ascocoryne	cylichnium	(Tul.) Korf	Kinjinkenkyukai
Ascomycota	60848	Ascocoryne cylichnium (Tul.) Korf	Ascocoryne	cylichnium	(Tul.) Korf				wood	Aomori	40.6583	140.985		2013	11	8	Ascocoryne cylichnium (Tul.) Korf	Ascocoryne	cylichnium	(Tul.) Korf	Shinichi Kudo
Ascomycota	13459	Bertia moriformis (Tode) De Not.	Bertia	moriformis	(Tode) De Not.				wood	Yamaguchi	34.235	131.937		2000	4	29	Bertia moriformis (Tode) De Not.	Bertia	moriformis	(Tode) De Not.	Ken Katumoto
Ascomycota	44011	Bisporella citrina (Batsch) Korf & S.E. Carp.	Bisporella	citrina	(Batsch) Korf & S.E. Carp.				wood	Nagano	36.834	138.486	1400	2011	11	1	Bisporella citrina (Batsch) Korf & S.E. Carp.	Bisporella	citrina	(Batsch) Korf & S.E. Carp.	Tsuyoshi Hosoya	Tsuyoshi Hosoya
Ascomycota	44246	Bisporella citrina (Batsch) Korf & S.E. Carp.	Bisporella	citrina	(Batsch) Korf & S.E. Carp.				wood	Tottori	35.3906	133.531	791	2011	11	17	Bisporella citrina (Batsch) Korf & S.E. Carp.	Bisporella	citrina	(Batsch) Korf & S.E. Carp.	Tsuyoshi Hosoya	Tsuyoshi Hosoya
Ascomycota	56729	Lachnum fuscescens (Pers.) P. Karst.	Lachnum	fuscescens	(Pers.) P. Karst.				leaf	Tottori	35.3903	133.534		1994	5	28	Brunnipila fuscescens (Pers.) Baral	Brunnipila	fuscescens	(Pers.) Baral
Ascomycota	56752	Lachnum fuscescens (Pers.) P. Karst.	Lachnum	fuscescens	(Pers.) P. Karst.				leaf								Brunnipila fuscescens (Pers.) Baral	Brunnipila	fuscescens	(Pers.) Baral
Ascomycota	56909	Lachnum fuscescens (Pers.) P. Karst.	Lachnum	fuscescens	(Pers.) P. Karst.				leaf	Akita	40.3227	140.034		1995			Brunnipila fuscescens (Pers.) Baral	Brunnipila	fuscescens	(Pers.) Baral
Ascomycota	56953	Lachnum fuscescens (Pers.) P. Karst.	Lachnum	fuscescens	(Pers.) P. Karst.				leaf	Aomori	40.6076	140.683		1995	6	12	Brunnipila fuscescens (Pers.) Baral	Brunnipila	fuscescens	(Pers.) Baral
Ascomycota	56965	Lachnum fuscescens (Pers.) P. Karst.	Lachnum	fuscescens	(Pers.) P. Karst.				leaf	Aomori	40.5208	140.106		1995	6	10	Brunnipila fuscescens (Pers.) Baral	Brunnipila	fuscescens	(Pers.) Baral
Ascomycota	60635	Bulgaria inquinans (Pers.) Fr.	Bulgaria	inquinans	(Pers.) Fr.				wood	Aomori	40.6933	140.938		2012	9	14	Bulgaria inquinans (Pers.) Fr.	Bulgaria	inquinans	(Pers.) Fr.	Shinichi Kudo
Ascomycota	36905	Chlorociboria aeruginosa (Oeder) Seaver ex C.S. Ramamurthi, Korf & L.R. Batra	Chlorociboria	aeruginosa	(Oeder) Seaver ex C.S. Ramamurthi, Korf & L.R. Batra				wood	Ehime	33.8047	133.149		2010	10	10	Chlorociboria aeruginosa (Oeder) Seaver ex C.S. Ramamurthi, Korf & L.R. Batra	Chlorociboria	aeruginosa	(Oeder) Seaver ex C.S. Ramamurthi, Korf & L.R. Batra	Masato Ishida	Masato Ishida
Ascomycota	180268	Coccomyces coronatus (Schumach.) De Not.	Coccomyces	coronatus	(Schumach.) De Not.				leaf	Aomori	40.511	139.952		1986	9	15	Coccomyces coronatus (Schumach.) De Not.	Coccomyces	coronatus	(Schumach.) De Not.	Yoshimichi Doi	Peter R. Johnston
Ascomycota	197795	Leptothyrium quercinum (Lasch) Sacc.	Leptothyrium	quercinum	(Lasch) Sacc.				leaf	Miyagi				1982	8	2	Coccomyces dentatus (J.C. Schmidt) Sacc.	Coccomyces	dentatus	(J.C. Schmidt) Sacc.	Yoshimichi Doi	Yoshimichi Doi
Ascomycota	209499	Daldinia concentrica (Bolton) Ces. & De Not.	Daldinia	concentrica	(Bolton) Ces. & De Not.					Gifu	35.4384	137.53		1917	11	3	Daldinia concentrica (Bolton) Ces. & De Not.	Daldinia	concentrica	(Bolton) Ces. & De Not.	Kanesuke Hara
Ascomycota	7100	Dasyscyphella longistipitata Hosoya	Dasyscyphella	longistipitata	Hosoya				cupule	Ibaraki	36.2222	140.11		1995	4	18	Dasyscyphella longistipitata Hosoya	Dasyscyphella	longistipitata	Hosoya	Tsuyoshi Hosoya	Tsuyoshi Hosoya
Ascomycota	13417	Dasyscyphella longistipitata Hosoya	Dasyscyphella	longistipitata	Hosoya				cupule	Yamaguchi	34.235	131.937		2000	4	29	Dasyscyphella longistipitata Hosoya	Dasyscyphella	longistipitata	Hosoya	Ken Katumoto
Ascomycota	15801	Dasyscyphella longistipitata Hosoya	Dasyscyphella	longistipitata	Hosoya				cupule	Shizuoka	35.3	138.717	1200	2006	4	9	Dasyscyphella longistipitata Hosoya	Dasyscyphella	longistipitata	Hosoya	Chie Tsutsumi	Michiru Fujisaki
Ascomycota	15802	Dasyscyphella longistipitata Hosoya	Dasyscyphella	longistipitata	Hosoya				cupule	Shizuoka	35.3	138.717	1200	2006	4	9	Dasyscyphella longistipitata Hosoya	Dasyscyphella	longistipitata	Hosoya	Chie Tsutsumi	Michiru Fujisaki
Ascomycota	15803	Dasyscyphella longistipitata Hosoya	Dasyscyphella	longistipitata	Hosoya				cupule	Shizuoka	35.3	138.717	1200	2006	4	9	Dasyscyphella longistipitata Hosoya	Dasyscyphella	longistipitata	Hosoya	Chie Tsutsumi	Michiru Fujisaki
Ascomycota	15804	Dasyscyphella longistipitata Hosoya	Dasyscyphella	longistipitata	Hosoya				cupule	Toyama	36.8	137.017	274	2006	4	9	Dasyscyphella longistipitata Hosoya	Dasyscyphella	longistipitata	Hosoya	Makoto Hashiya	Michiru Fujisaki
Ascomycota	15805	Dasyscyphella longistipitata Hosoya	Dasyscyphella	longistipitata	Hosoya				cupule	Toyama	36.8	137.017	274	2006	4	9	Dasyscyphella longistipitata Hosoya	Dasyscyphella	longistipitata	Hosoya	Makoto Hashiya	Michiru Fujisaki
Ascomycota	15806	Dasyscyphella longistipitata Hosoya	Dasyscyphella	longistipitata	Hosoya				cupule	Toyama	36.8	137.017	274	2006	4	9	Dasyscyphella longistipitata Hosoya	Dasyscyphella	longistipitata	Hosoya	Makoto Hashiya	Michiru Fujisaki
Ascomycota	15807	Dasyscyphella longistipitata Hosoya	Dasyscyphella	longistipitata	Hosoya				cupule	Nagano	36.5038	138.329	1314	2006	4	28	Dasyscyphella longistipitata Hosoya	Dasyscyphella	longistipitata	Hosoya	Michiru Fujisaki	Michiru Fujisaki
Ascomycota	15808	Dasyscyphella longistipitata Hosoya	Dasyscyphella	longistipitata	Hosoya				cupule	Nagano	36.5038	138.329	1314	2006	4	28	Dasyscyphella longistipitata Hosoya	Dasyscyphella	longistipitata	Hosoya	Michiru Fujisaki	Michiru Fujisaki
Ascomycota	15809	Dasyscyphella longistipitata Hosoya	Dasyscyphella	longistipitata	Hosoya				cupule	Nagano	36.5038	138.329	1314	2006	4	28	Dasyscyphella longistipitata Hosoya	Dasyscyphella	longistipitata	Hosoya	Michiru Fujisaki	Michiru Fujisaki
Ascomycota	15810	Dasyscyphella longistipitata Hosoya	Dasyscyphella	longistipitata	Hosoya				cupule	Nagano	36.5038	138.329	1314	2006	4	28	Dasyscyphella longistipitata Hosoya	Dasyscyphella	longistipitata	Hosoya	Michiru Fujisaki	Michiru Fujisaki
Ascomycota	15811	Dasyscyphella longistipitata Hosoya	Dasyscyphella	longistipitata	Hosoya				cupule	Nagano	36.5038	138.329	1314	2006	4	28	Dasyscyphella longistipitata Hosoya	Dasyscyphella	longistipitata	Hosoya	Michiru Fujisaki	Michiru Fujisaki
Ascomycota	15812	Dasyscyphella longistipitata Hosoya	Dasyscyphella	longistipitata	Hosoya				cupule	Nagano	36.5038	138.329	1314	2006	4	28	Dasyscyphella longistipitata Hosoya	Dasyscyphella	longistipitata	Hosoya	Michiru Fujisaki	Michiru Fujisaki
Ascomycota	15813	Dasyscyphella longistipitata Hosoya	Dasyscyphella	longistipitata	Hosoya				cupule	Nagano	36.5038	138.329	1314	2006	4	28	Dasyscyphella longistipitata Hosoya	Dasyscyphella	longistipitata	Hosoya	Michiru Fujisaki	Michiru Fujisaki
Ascomycota	15814	Dasyscyphella longistipitata Hosoya	Dasyscyphella	longistipitata	Hosoya				cupule	Nagano	36.5038	138.329	1314	2006	4	28	Dasyscyphella longistipitata Hosoya	Dasyscyphella	longistipitata	Hosoya	Michiru Fujisaki	Michiru Fujisaki
Ascomycota	15815	Dasyscyphella longistipitata Hosoya	Dasyscyphella	longistipitata	Hosoya				cupule	Nagano	36.5038	138.329	1314	2006	4	28	Dasyscyphella longistipitata Hosoya	Dasyscyphella	longistipitata	Hosoya	Michiru Fujisaki	Michiru Fujisaki
Ascomycota	15816	Dasyscyphella longistipitata Hosoya	Dasyscyphella	longistipitata	Hosoya				cupule	Nagano	36.5038	138.329	1314	2006	4	28	Dasyscyphella longistipitata Hosoya	Dasyscyphella	longistipitata	Hosoya	Michiru Fujisaki	Michiru Fujisaki
Ascomycota	15817	Dasyscyphella longistipitata Hosoya	Dasyscyphella	longistipitata	Hosoya				cupule	Nagano	36.5038	138.329	1314	2006	4	28	Dasyscyphella longistipitata Hosoya	Dasyscyphella	longistipitata	Hosoya	Michiru Fujisaki	Michiru Fujisaki
Ascomycota	15818	Dasyscyphella longistipitata Hosoya	Dasyscyphella	longistipitata	Hosoya				cupule	Nagano	36.5038	138.329	1314	2006	4	28	Dasyscyphella longistipitata Hosoya	Dasyscyphella	longistipitata	Hosoya	Michiru Fujisaki	Michiru Fujisaki
Ascomycota	15819	Dasyscyphella longistipitata Hosoya	Dasyscyphella	longistipitata	Hosoya				cupule	Nagano	36.5038	138.329	1314	2006	4	28	Dasyscyphella longistipitata Hosoya	Dasyscyphella	longistipitata	Hosoya	Michiru Fujisaki	Michiru Fujisaki
Ascomycota	15820	Dasyscyphella longistipitata Hosoya	Dasyscyphella	longistipitata	Hosoya				cupule	Nagano	36.5038	138.329	1314	2006	4	28	Dasyscyphella longistipitata Hosoya	Dasyscyphella	longistipitata	Hosoya	Michiru Fujisaki	Michiru Fujisaki
Ascomycota	15821	Dasyscyphella longistipitata Hosoya	Dasyscyphella	longistipitata	Hosoya				cupule	Nagano	36.5038	138.329	1314	2006	4	28	Dasyscyphella longistipitata Hosoya	Dasyscyphella	longistipitata	Hosoya	Michiru Fujisaki	Michiru Fujisaki
Ascomycota	15822	Dasyscyphella longistipitata Hosoya	Dasyscyphella	longistipitata	Hosoya				cupule	Nagano	36.5038	138.329	1314	2006	4	28	Dasyscyphella longistipitata Hosoya	Dasyscyphella	longistipitata	Hosoya	Michiru Fujisaki	Michiru Fujisaki
Ascomycota	15823	Dasyscyphella longistipitata Hosoya	Dasyscyphella	longistipitata	Hosoya				cupule	Nagano	36.5038	138.329	1314	2006	4	28	Dasyscyphella longistipitata Hosoya	Dasyscyphella	longistipitata	Hosoya	Michiru Fujisaki	Michiru Fujisaki
Ascomycota	15824	Dasyscyphella longistipitata Hosoya	Dasyscyphella	longistipitata	Hosoya				cupule	Nagano	36.5038	138.329	1314	2006	4	28	Dasyscyphella longistipitata Hosoya	Dasyscyphella	longistipitata	Hosoya	Michiru Fujisaki	Michiru Fujisaki
Ascomycota	15825	Dasyscyphella longistipitata Hosoya	Dasyscyphella	longistipitata	Hosoya				cupule	Nagano	36.5038	138.329	1314	2006	4	28	Dasyscyphella longistipitata Hosoya	Dasyscyphella	longistipitata	Hosoya	Michiru Fujisaki	Michiru Fujisaki
Ascomycota	15826	Dasyscyphella longistipitata Hosoya	Dasyscyphella	longistipitata	Hosoya				cupule	Nagano	36.5038	138.329	1314	2006	4	28	Dasyscyphella longistipitata Hosoya	Dasyscyphella	longistipitata	Hosoya	Michiru Fujisaki	Michiru Fujisaki
Ascomycota	15827	Dasyscyphella longistipitata Hosoya	Dasyscyphella	longistipitata	Hosoya				cupule	Nagano	36.5038	138.329	1314	2006	4	28	Dasyscyphella longistipitata Hosoya	Dasyscyphella	longistipitata	Hosoya	Michiru Fujisaki	Michiru Fujisaki
Ascomycota	15828	Dasyscyphella longistipitata Hosoya	Dasyscyphella	longistipitata	Hosoya				cupule	Nagano	36.5038	138.329	1314	2006	4	28	Dasyscyphella longistipitata Hosoya	Dasyscyphella	longistipitata	Hosoya	Michiru Fujisaki	Michiru Fujisaki
Ascomycota	15829	Dasyscyphella longistipitata Hosoya	Dasyscyphella	longistipitata	Hosoya				cupule	Nagano	36.5038	138.329	1314	2006	4	28	Dasyscyphella longistipitata Hosoya	Dasyscyphella	longistipitata	Hosoya	Michiru Fujisaki	Michiru Fujisaki
Ascomycota	15830	Dasyscyphella longistipitata Hosoya	Dasyscyphella	longistipitata	Hosoya				cupule	Nagano	36.5038	138.329	1314	2006	4	28	Dasyscyphella longistipitata Hosoya	Dasyscyphella	longistipitata	Hosoya	Michiru Fujisaki	Michiru Fujisaki
Ascomycota	15831	Dasyscyphella longistipitata Hosoya	Dasyscyphella	longistipitata	Hosoya				cupule	Nagano	36.5038	138.329	1314	2006	4	28	Dasyscyphella longistipitata Hosoya	Dasyscyphella	longistipitata	Hosoya	Michiru Fujisaki	Michiru Fujisaki
Ascomycota	15832	Dasyscyphella longistipitata Hosoya	Dasyscyphella	longistipitata	Hosoya				cupule	Nagano	36.5038	138.329	1314	2006	4	28	Dasyscyphella longistipitata Hosoya	Dasyscyphella	longistipitata	Hosoya	Michiru Fujisaki	Michiru Fujisaki
Ascomycota	15833	Dasyscyphella longistipitata Hosoya	Dasyscyphella	longistipitata	Hosoya				cupule	Nagano	36.5038	138.329	1314	2006	4	28	Dasyscyphella longistipitata Hosoya	Dasyscyphella	longistipitata	Hosoya	Michiru Fujisaki	Michiru Fujisaki
Ascomycota	15834	Dasyscyphella longistipitata Hosoya	Dasyscyphella	longistipitata	Hosoya				cupule	Yamanashi	35.4333	138.933	1300	2006	4	9	Dasyscyphella longistipitata Hosoya	Dasyscyphella	longistipitata	Hosoya	Chie Tsutsumi	Michiru Fujisaki
Ascomycota	15835	Dasyscyphella longistipitata Hosoya	Dasyscyphella	longistipitata	Hosoya				cupule	Yamanashi	35.4333	138.933	1300	2006	4	9	Dasyscyphella longistipitata Hosoya	Dasyscyphella	longistipitata	Hosoya	Chie Tsutsumi	Michiru Fujisaki
Ascomycota	15836	Dasyscyphella longistipitata Hosoya	Dasyscyphella	longistipitata	Hosoya				cupule	Yamanashi	35.4333	138.933	1300	2006	4	9	Dasyscyphella longistipitata Hosoya	Dasyscyphella	longistipitata	Hosoya	Chie Tsutsumi	Michiru Fujisaki
Ascomycota	15837	Dasyscyphella longistipitata Hosoya	Dasyscyphella	longistipitata	Hosoya				cupule	Nara	33.9329	135.833	989	2006	4	27	Dasyscyphella longistipitata Hosoya	Dasyscyphella	longistipitata	Hosoya	Takashi Shirouzu	Michiru Fujisaki
Ascomycota	15838	Dasyscyphella longistipitata Hosoya	Dasyscyphella	longistipitata	Hosoya				cupule	Nara	33.9329	135.833	989	2006	4	27	Dasyscyphella longistipitata Hosoya	Dasyscyphella	longistipitata	Hosoya	Takashi Shirouzu	Michiru Fujisaki
Ascomycota	15839	Dasyscyphella longistipitata Hosoya	Dasyscyphella	longistipitata	Hosoya				cupule	Nara	33.9329	135.833	989	2006	4	27	Dasyscyphella longistipitata Hosoya	Dasyscyphella	longistipitata	Hosoya	Takashi Shirouzu	Michiru Fujisaki
Ascomycota	15840	Dasyscyphella longistipitata Hosoya	Dasyscyphella	longistipitata	Hosoya				cupule	Nara	33.9329	135.833	989	2006	4	27	Dasyscyphella longistipitata Hosoya	Dasyscyphella	longistipitata	Hosoya	Takashi Shirouzu	Michiru Fujisaki
Ascomycota	15841	Dasyscyphella longistipitata Hosoya	Dasyscyphella	longistipitata	Hosoya				cupule	Nara	33.9329	135.833	989	2006	4	27	Dasyscyphella longistipitata Hosoya	Dasyscyphella	longistipitata	Hosoya	Takashi Shirouzu	Michiru Fujisaki
Ascomycota	15842	Dasyscyphella longistipitata Hosoya	Dasyscyphella	longistipitata	Hosoya				cupule	Nara	33.9329	135.833	989	2006	4	27	Dasyscyphella longistipitata Hosoya	Dasyscyphella	longistipitata	Hosoya	Takashi Shirouzu	Michiru Fujisaki
Ascomycota	15843	Dasyscyphella longistipitata Hosoya	Dasyscyphella	longistipitata	Hosoya				cupule	Nara	33.9329	135.833	989	2006	4	27	Dasyscyphella longistipitata Hosoya	Dasyscyphella	longistipitata	Hosoya	Takashi Shirouzu	Michiru Fujisaki
Ascomycota	15844	Dasyscyphella longistipitata Hosoya	Dasyscyphella	longistipitata	Hosoya				cupule	Nara	33.9329	135.833	989	2006	4	27	Dasyscyphella longistipitata Hosoya	Dasyscyphella	longistipitata	Hosoya	Takashi Shirouzu	Michiru Fujisaki
Ascomycota	15845	Dasyscyphella longistipitata Hosoya	Dasyscyphella	longistipitata	Hosoya				cupule	Ibaraki	36.2301	140.108	684	2006	5	2	Dasyscyphella longistipitata Hosoya	Dasyscyphella	longistipitata	Hosoya	Michiru Fujisaki	Michiru Fujisaki
Ascomycota	15846	Dasyscyphella longistipitata Hosoya	Dasyscyphella	longistipitata	Hosoya				cupule	Ibaraki	36.2301	140.108	684	2006	5	2	Dasyscyphella longistipitata Hosoya	Dasyscyphella	longistipitata	Hosoya	Michiru Fujisaki	Michiru Fujisaki
Ascomycota	15847	Dasyscyphella longistipitata Hosoya	Dasyscyphella	longistipitata	Hosoya				cupule	Ibaraki	36.2301	140.108	684	2006	5	2	Dasyscyphella longistipitata Hosoya	Dasyscyphella	longistipitata	Hosoya	Michiru Fujisaki	Michiru Fujisaki
Ascomycota	15848	Dasyscyphella longistipitata Hosoya	Dasyscyphella	longistipitata	Hosoya				cupule	Ibaraki	36.2301	140.108	684	2006	5	2	Dasyscyphella longistipitata Hosoya	Dasyscyphella	longistipitata	Hosoya	Michiru Fujisaki	Michiru Fujisaki
Ascomycota	15849	Dasyscyphella longistipitata Hosoya	Dasyscyphella	longistipitata	Hosoya				cupule	Ibaraki	36.2301	140.108	684	2006	5	2	Dasyscyphella longistipitata Hosoya	Dasyscyphella	longistipitata	Hosoya	Michiru Fujisaki	Michiru Fujisaki
Ascomycota	15850	Dasyscyphella longistipitata Hosoya	Dasyscyphella	longistipitata	Hosoya				cupule	Ibaraki	36.2301	140.108	684	2006	5	2	Dasyscyphella longistipitata Hosoya	Dasyscyphella	longistipitata	Hosoya	Michiru Fujisaki	Michiru Fujisaki
Ascomycota	15851	Dasyscyphella longistipitata Hosoya	Dasyscyphella	longistipitata	Hosoya				cupule	Ibaraki	36.2301	140.108	684	2006	5	2	Dasyscyphella longistipitata Hosoya	Dasyscyphella	longistipitata	Hosoya	Michiru Fujisaki	Michiru Fujisaki
Ascomycota	15852	Dasyscyphella longistipitata Hosoya	Dasyscyphella	longistipitata	Hosoya				cupule	Ibaraki	36.2301	140.108	684	2006	5	2	Dasyscyphella longistipitata Hosoya	Dasyscyphella	longistipitata	Hosoya	Michiru Fujisaki	Michiru Fujisaki
Ascomycota	15853	Dasyscyphella longistipitata Hosoya	Dasyscyphella	longistipitata	Hosoya				cupule	Fukushima	37.1936	140.91	640	2006	4	29	Dasyscyphella longistipitata Hosoya	Dasyscyphella	longistipitata	Hosoya	Hiroshi Sato	Michiru Fujisaki
Ascomycota	15854	Dasyscyphella longistipitata Hosoya	Dasyscyphella	longistipitata	Hosoya				cupule	Fukushima	37.1936	140.91	640	2006	4	29	Dasyscyphella longistipitata Hosoya	Dasyscyphella	longistipitata	Hosoya	Hiroshi Sato	Michiru Fujisaki
Ascomycota	15855	Dasyscyphella longistipitata Hosoya	Dasyscyphella	longistipitata	Hosoya				cupule	Fukushima	37.1936	140.91	640	2006	4	29	Dasyscyphella longistipitata Hosoya	Dasyscyphella	longistipitata	Hosoya	Hiroshi Sato	Michiru Fujisaki
Ascomycota	15856	Dasyscyphella longistipitata Hosoya	Dasyscyphella	longistipitata	Hosoya				cupule	Fukushima	37.1936	140.91	640	2006	4	29	Dasyscyphella longistipitata Hosoya	Dasyscyphella	longistipitata	Hosoya	Hiroshi Sato	Michiru Fujisaki
Ascomycota	15857	Dasyscyphella longistipitata Hosoya	Dasyscyphella	longistipitata	Hosoya				cupule	Fukushima	37.1936	140.91	640	2006	4	29	Dasyscyphella longistipitata Hosoya	Dasyscyphella	longistipitata	Hosoya	Hiroshi Sato	Michiru Fujisaki
Ascomycota	15858	Dasyscyphella longistipitata Hosoya	Dasyscyphella	longistipitata	Hosoya				cupule	Fukushima	37.1936	140.91	640	2006	4	29	Dasyscyphella longistipitata Hosoya	Dasyscyphella	longistipitata	Hosoya	Hiroshi Sato	Michiru Fujisaki
Ascomycota	15859	Dasyscyphella longistipitata Hosoya	Dasyscyphella	longistipitata	Hosoya				cupule	Fukushima	37.1936	140.91	640	2006	4	29	Dasyscyphella longistipitata Hosoya	Dasyscyphella	longistipitata	Hosoya	Hiroshi Sato	Michiru Fujisaki
Ascomycota	15860	Dasyscyphella longistipitata Hosoya	Dasyscyphella	longistipitata	Hosoya				cupule	Fukushima	37.1936	140.91	640	2006	4	29	Dasyscyphella longistipitata Hosoya	Dasyscyphella	longistipitata	Hosoya	Hiroshi Sato	Michiru Fujisaki
Ascomycota	15861	Dasyscyphella longistipitata Hosoya	Dasyscyphella	longistipitata	Hosoya				cupule	Tottori	35.4158	134.401	1310	2006	4	18	Dasyscyphella longistipitata Hosoya	Dasyscyphella	longistipitata	Hosoya	Nitaro Maekawa	Michiru Fujisaki
Ascomycota	15862	Dasyscyphella longistipitata Hosoya	Dasyscyphella	longistipitata	Hosoya				cupule	Tottori	35.4158	134.401	1310	2006	4	18	Dasyscyphella longistipitata Hosoya	Dasyscyphella	longistipitata	Hosoya	Nitaro Maekawa	Michiru Fujisaki
Ascomycota	15863	Dasyscyphella longistipitata Hosoya	Dasyscyphella	longistipitata	Hosoya				cupule	Tottori	35.4158	134.401	1310	2006	4	18	Dasyscyphella longistipitata Hosoya	Dasyscyphella	longistipitata	Hosoya	Nitaro Maekawa	Michiru Fujisaki
Ascomycota	15864	Dasyscyphella longistipitata Hosoya	Dasyscyphella	longistipitata	Hosoya				cupule	Nara	34.1829	136.103	1585	2006	4	24	Dasyscyphella longistipitata Hosoya	Dasyscyphella	longistipitata	Hosoya	Takashi Shirouzu	Michiru Fujisaki
Ascomycota	15865	Dasyscyphella longistipitata Hosoya	Dasyscyphella	longistipitata	Hosoya				cupule	Nara	34.1829	136.103	1585	2006	4	24	Dasyscyphella longistipitata Hosoya	Dasyscyphella	longistipitata	Hosoya	Takashi Shirouzu	Michiru Fujisaki
Ascomycota	15866	Dasyscyphella longistipitata Hosoya	Dasyscyphella	longistipitata	Hosoya				cupule	Nara	34.1829	136.103	1585	2006	4	24	Dasyscyphella longistipitata Hosoya	Dasyscyphella	longistipitata	Hosoya	Takashi Shirouzu	Michiru Fujisaki
Ascomycota	15867	Dasyscyphella longistipitata Hosoya	Dasyscyphella	longistipitata	Hosoya				cupule	Nara	34.1829	136.103	1585	2006	4	24	Dasyscyphella longistipitata Hosoya	Dasyscyphella	longistipitata	Hosoya	Takashi Shirouzu	Michiru Fujisaki
Ascomycota	15868	Dasyscyphella longistipitata Hosoya	Dasyscyphella	longistipitata	Hosoya				cupule	Nara	34.1829	136.103	1585	2006	4	24	Dasyscyphella longistipitata Hosoya	Dasyscyphella	longistipitata	Hosoya	Takashi Shirouzu	Michiru Fujisaki
Ascomycota	15869	Dasyscyphella longistipitata Hosoya	Dasyscyphella	longistipitata	Hosoya				cupule	Hiroshima	34.4667	132.067	1000	2006	4	29	Dasyscyphella longistipitata Hosoya	Dasyscyphella	longistipitata	Hosoya	Machiko Yamate	Michiru Fujisaki
Ascomycota	15870	Dasyscyphella longistipitata Hosoya	Dasyscyphella	longistipitata	Hosoya				cupule	Hiroshima	34.4667	132.067	1000	2006	4	29	Dasyscyphella longistipitata Hosoya	Dasyscyphella	longistipitata	Hosoya	Machiko Yamate	Michiru Fujisaki
Ascomycota	15871	Dasyscyphella longistipitata Hosoya	Dasyscyphella	longistipitata	Hosoya				cupule	Hiroshima	34.4667	132.067	1000	2006	4	29	Dasyscyphella longistipitata Hosoya	Dasyscyphella	longistipitata	Hosoya	Machiko Yamate	Michiru Fujisaki
Ascomycota	15872	Dasyscyphella longistipitata Hosoya	Dasyscyphella	longistipitata	Hosoya				cupule	Hiroshima	34.4667	132.067	1000	2006	4	29	Dasyscyphella longistipitata Hosoya	Dasyscyphella	longistipitata	Hosoya	Machiko Yamate	Michiru Fujisaki
Ascomycota	15873	Dasyscyphella longistipitata Hosoya	Dasyscyphella	longistipitata	Hosoya				cupule	Hiroshima	34.4667	132.067	1000	2006	4	29	Dasyscyphella longistipitata Hosoya	Dasyscyphella	longistipitata	Hosoya	Machiko Yamate	Michiru Fujisaki
Ascomycota	15874	Dasyscyphella longistipitata Hosoya	Dasyscyphella	longistipitata	Hosoya				cupule	Niigata	37.2	138.567	300	2006	5	6	Dasyscyphella longistipitata Hosoya	Dasyscyphella	longistipitata	Hosoya	Koichi Osaku	Michiru Fujisaki
Ascomycota	15875	Dasyscyphella longistipitata Hosoya	Dasyscyphella	longistipitata	Hosoya				cupule	Niigata	37.2	138.567	300	2006	5	6	Dasyscyphella longistipitata Hosoya	Dasyscyphella	longistipitata	Hosoya	Koichi Osaku	Michiru Fujisaki
Ascomycota	15876	Dasyscyphella longistipitata Hosoya	Dasyscyphella	longistipitata	Hosoya				cupule	Niigata	37.2	138.567	300	2006	5	6	Dasyscyphella longistipitata Hosoya	Dasyscyphella	longistipitata	Hosoya	Koichi Osaku	Michiru Fujisaki
Ascomycota	15877	Dasyscyphella longistipitata Hosoya	Dasyscyphella	longistipitata	Hosoya				cupule	Niigata	37.2	138.567	300	2006	5	6	Dasyscyphella longistipitata Hosoya	Dasyscyphella	longistipitata	Hosoya	Koichi Osaku	Michiru Fujisaki
Ascomycota	15878	Dasyscyphella longistipitata Hosoya	Dasyscyphella	longistipitata	Hosoya				cupule	Niigata	37.2	138.567	300	2006	5	6	Dasyscyphella longistipitata Hosoya	Dasyscyphella	longistipitata	Hosoya	Koichi Osaku	Michiru Fujisaki
Ascomycota	15879	Dasyscyphella longistipitata Hosoya	Dasyscyphella	longistipitata	Hosoya				cupule	Miyazaki	32.6333	131.283	1342	2006	5	4	Dasyscyphella longistipitata Hosoya	Dasyscyphella	longistipitata	Hosoya	Miyuki Kobayashi	Michiru Fujisaki
Ascomycota	15880	Dasyscyphella longistipitata Hosoya	Dasyscyphella	longistipitata	Hosoya				cupule	Miyazaki	32.6333	131.283	1342	2006	5	4	Dasyscyphella longistipitata Hosoya	Dasyscyphella	longistipitata	Hosoya	Miyuki Kobayashi	Michiru Fujisaki
Ascomycota	15881	Dasyscyphella longistipitata Hosoya	Dasyscyphella	longistipitata	Hosoya				cupule	Miyazaki	32.6333	131.283	1342	2006	5	4	Dasyscyphella longistipitata Hosoya	Dasyscyphella	longistipitata	Hosoya	Miyuki Kobayashi	Michiru Fujisaki
Ascomycota	15882	Dasyscyphella longistipitata Hosoya	Dasyscyphella	longistipitata	Hosoya				cupule	Miyazaki	32.6333	131.283	1342	2006	5	4	Dasyscyphella longistipitata Hosoya	Dasyscyphella	longistipitata	Hosoya	Miyuki Kobayashi	Michiru Fujisaki
Ascomycota	15883	Dasyscyphella longistipitata Hosoya	Dasyscyphella	longistipitata	Hosoya				cupule	Ishikawa	37.4167	137.167	467	2006	5	6	Dasyscyphella longistipitata Hosoya	Dasyscyphella	longistipitata	Hosoya	Shinichi Kakiuchi	Michiru Fujisaki
Ascomycota	15884	Dasyscyphella longistipitata Hosoya	Dasyscyphella	longistipitata	Hosoya				cupule	Ishikawa	37.4167	137.167	467	2006	5	6	Dasyscyphella longistipitata Hosoya	Dasyscyphella	longistipitata	Hosoya	Shinichi Kakiuchi	Michiru Fujisaki
Ascomycota	15885	Dasyscyphella longistipitata Hosoya	Dasyscyphella	longistipitata	Hosoya				cupule	Ishikawa	37.4167	137.167	467	2006	5	6	Dasyscyphella longistipitata Hosoya	Dasyscyphella	longistipitata	Hosoya	Shinichi Kakiuchi	Michiru Fujisaki
Ascomycota	15886	Dasyscyphella longistipitata Hosoya	Dasyscyphella	longistipitata	Hosoya				cupule	Ishikawa	37.4167	137.167	467	2006	5	6	Dasyscyphella longistipitata Hosoya	Dasyscyphella	longistipitata	Hosoya	Shinichi Kakiuchi	Michiru Fujisaki
Ascomycota	15887	Dasyscyphella longistipitata Hosoya	Dasyscyphella	longistipitata	Hosoya				cupule	Ishikawa	37.4167	137.167	467	2006	5	6	Dasyscyphella longistipitata Hosoya	Dasyscyphella	longistipitata	Hosoya	Shinichi Kakiuchi	Michiru Fujisaki
Ascomycota	15888	Dasyscyphella longistipitata Hosoya	Dasyscyphella	longistipitata	Hosoya				cupule	Ishikawa	37.4167	137.167	467	2006	5	6	Dasyscyphella longistipitata Hosoya	Dasyscyphella	longistipitata	Hosoya	Shinichi Kakiuchi	Michiru Fujisaki
Ascomycota	15889	Dasyscyphella longistipitata Hosoya	Dasyscyphella	longistipitata	Hosoya				cupule	Ishikawa	37.4167	137.167	467	2006	5	6	Dasyscyphella longistipitata Hosoya	Dasyscyphella	longistipitata	Hosoya	Shinichi Kakiuchi	Michiru Fujisaki
Ascomycota	15890	Dasyscyphella longistipitata Hosoya	Dasyscyphella	longistipitata	Hosoya				cupule	Ishikawa	37.4167	137.167	467	2006	5	6	Dasyscyphella longistipitata Hosoya	Dasyscyphella	longistipitata	Hosoya	Shinichi Kakiuchi	Michiru Fujisaki
Ascomycota	15891	Dasyscyphella longistipitata Hosoya	Dasyscyphella	longistipitata	Hosoya				cupule	Tochigi	36.7333	139.5	1200	2006	5	13	Dasyscyphella longistipitata Hosoya	Dasyscyphella	longistipitata	Hosoya	Koichi Osaku	Michiru Fujisaki
Ascomycota	15892	Dasyscyphella longistipitata Hosoya	Dasyscyphella	longistipitata	Hosoya				cupule	Tochigi	36.7333	139.5	1200	2006	5	13	Dasyscyphella longistipitata Hosoya	Dasyscyphella	longistipitata	Hosoya	Koichi Osaku	Michiru Fujisaki
Ascomycota	15893	Dasyscyphella longistipitata Hosoya	Dasyscyphella	longistipitata	Hosoya				cupule	Tochigi	36.7333	139.5	1200	2006	5	13	Dasyscyphella longistipitata Hosoya	Dasyscyphella	longistipitata	Hosoya	Koichi Osaku	Michiru Fujisaki
Ascomycota	15894	Dasyscyphella longistipitata Hosoya	Dasyscyphella	longistipitata	Hosoya				cupule	Tochigi	36.7333	139.5	1200	2006	5	13	Dasyscyphella longistipitata Hosoya	Dasyscyphella	longistipitata	Hosoya	Koichi Osaku	Michiru Fujisaki
Ascomycota	15895	Dasyscyphella longistipitata Hosoya	Dasyscyphella	longistipitata	Hosoya				cupule	Kumamoto	32.5753	130.9	1100	2006	5	10	Dasyscyphella longistipitata Hosoya	Dasyscyphella	longistipitata	Hosoya	Hiroki Sato	Michiru Fujisaki
Ascomycota	15896	Dasyscyphella longistipitata Hosoya	Dasyscyphella	longistipitata	Hosoya				cupule	Kumamoto	32.5753	130.9	1100	2006	5	10	Dasyscyphella longistipitata Hosoya	Dasyscyphella	longistipitata	Hosoya	Hiroki Sato	Michiru Fujisaki
Ascomycota	15897	Dasyscyphella longistipitata Hosoya	Dasyscyphella	longistipitata	Hosoya				cupule	Kumamoto	32.5753	130.9	1100	2006	5	10	Dasyscyphella longistipitata Hosoya	Dasyscyphella	longistipitata	Hosoya	Hiroki Sato	Michiru Fujisaki
Ascomycota	15898	Dasyscyphella longistipitata Hosoya	Dasyscyphella	longistipitata	Hosoya				cupule	Niigata	37.1015	138.62	340	2006	5	13	Dasyscyphella longistipitata Hosoya	Dasyscyphella	longistipitata	Hosoya	Tsuyoshi Hosoya	Michiru Fujisaki
Ascomycota	15899	Dasyscyphella longistipitata Hosoya	Dasyscyphella	longistipitata	Hosoya				cupule	Niigata	37.1015	138.62	340	2006	5	13	Dasyscyphella longistipitata Hosoya	Dasyscyphella	longistipitata	Hosoya	Tsuyoshi Hosoya	Michiru Fujisaki
Ascomycota	15900	Dasyscyphella longistipitata Hosoya	Dasyscyphella	longistipitata	Hosoya				cupule	Niigata	37.1015	138.62	340	2006	5	13	Dasyscyphella longistipitata Hosoya	Dasyscyphella	longistipitata	Hosoya	Tsuyoshi Hosoya	Michiru Fujisaki
Ascomycota	15901	Dasyscyphella longistipitata Hosoya	Dasyscyphella	longistipitata	Hosoya				cupule	Niigata	37.1015	138.62	340	2006	5	13	Dasyscyphella longistipitata Hosoya	Dasyscyphella	longistipitata	Hosoya	Tsuyoshi Hosoya	Michiru Fujisaki
Ascomycota	15902	Dasyscyphella longistipitata Hosoya	Dasyscyphella	longistipitata	Hosoya				cupule	Iwate	39.5317	141.986	360	2006	5	3	Dasyscyphella longistipitata Hosoya	Dasyscyphella	longistipitata	Hosoya	Mahoro Suzuki	Michiru Fujisaki
Ascomycota	15903	Dasyscyphella longistipitata Hosoya	Dasyscyphella	longistipitata	Hosoya				cupule	Iwate	39.015	141.986	360	2006	5	3	Dasyscyphella longistipitata Hosoya	Dasyscyphella	longistipitata	Hosoya	Mahoro Suzuki	Michiru Fujisaki
Ascomycota	15904	Dasyscyphella longistipitata Hosoya	Dasyscyphella	longistipitata	Hosoya				cupule	Iwate	39.015	141.986	360	2006	5	3	Dasyscyphella longistipitata Hosoya	Dasyscyphella	longistipitata	Hosoya	Mahoro Suzuki	Michiru Fujisaki
Ascomycota	15905	Dasyscyphella longistipitata Hosoya	Dasyscyphella	longistipitata	Hosoya				cupule	Aomori	40.6505	140.273	777	2006	5	24	Dasyscyphella longistipitata Hosoya	Dasyscyphella	longistipitata	Hosoya	Michiru Fujisaki	Michiru Fujisaki
Ascomycota	15906	Dasyscyphella longistipitata Hosoya	Dasyscyphella	longistipitata	Hosoya				cupule	Aomori	40.6505	140.273	777	2006	5	24	Dasyscyphella longistipitata Hosoya	Dasyscyphella	longistipitata	Hosoya	Michiru Fujisaki	Michiru Fujisaki
Ascomycota	15907	Dasyscyphella longistipitata Hosoya	Dasyscyphella	longistipitata	Hosoya				cupule	Aomori	40.6505	140.273	777	2006	5	24	Dasyscyphella longistipitata Hosoya	Dasyscyphella	longistipitata	Hosoya	Michiru Fujisaki	Michiru Fujisaki
Ascomycota	15908	Dasyscyphella longistipitata Hosoya	Dasyscyphella	longistipitata	Hosoya				cupule	Aomori	40.6505	140.273	777	2006	5	24	Dasyscyphella longistipitata Hosoya	Dasyscyphella	longistipitata	Hosoya	Michiru Fujisaki	Michiru Fujisaki
Ascomycota	15909	Dasyscyphella longistipitata Hosoya	Dasyscyphella	longistipitata	Hosoya				cupule	Aomori	40.6505	140.273	777	2006	5	24	Dasyscyphella longistipitata Hosoya	Dasyscyphella	longistipitata	Hosoya	Michiru Fujisaki	Michiru Fujisaki
Ascomycota	15910	Dasyscyphella longistipitata Hosoya	Dasyscyphella	longistipitata	Hosoya				cupule	Aomori	40.6505	140.273	777	2006	5	24	Dasyscyphella longistipitata Hosoya	Dasyscyphella	longistipitata	Hosoya	Michiru Fujisaki	Michiru Fujisaki
Ascomycota	15911	Dasyscyphella longistipitata Hosoya	Dasyscyphella	longistipitata	Hosoya				cupule	Aomori	40.6505	140.273	777	2006	5	24	Dasyscyphella longistipitata Hosoya	Dasyscyphella	longistipitata	Hosoya	Michiru Fujisaki	Michiru Fujisaki
Ascomycota	15912	Dasyscyphella longistipitata Hosoya	Dasyscyphella	longistipitata	Hosoya				cupule	Aomori	40.6505	140.273	777	2006	5	24	Dasyscyphella longistipitata Hosoya	Dasyscyphella	longistipitata	Hosoya	Michiru Fujisaki	Michiru Fujisaki
Ascomycota	15913	Dasyscyphella longistipitata Hosoya	Dasyscyphella	longistipitata	Hosoya				cupule	Aomori	40.6505	140.273	777	2006	5	24	Dasyscyphella longistipitata Hosoya	Dasyscyphella	longistipitata	Hosoya	Michiru Fujisaki	Michiru Fujisaki
Ascomycota	15914	Dasyscyphella longistipitata Hosoya	Dasyscyphella	longistipitata	Hosoya				cupule	Aomori	40.6505	140.273	777	2006	5	24	Dasyscyphella longistipitata Hosoya	Dasyscyphella	longistipitata	Hosoya	Michiru Fujisaki	Michiru Fujisaki
Ascomycota	15915	Dasyscyphella longistipitata Hosoya	Dasyscyphella	longistipitata	Hosoya				cupule	Aomori	40.6505	140.273	777	2006	5	24	Dasyscyphella longistipitata Hosoya	Dasyscyphella	longistipitata	Hosoya	Michiru Fujisaki	Michiru Fujisaki
Ascomycota	15916	Dasyscyphella longistipitata Hosoya	Dasyscyphella	longistipitata	Hosoya				cupule	Aomori	40.6505	140.273	777	2006	5	24	Dasyscyphella longistipitata Hosoya	Dasyscyphella	longistipitata	Hosoya	Michiru Fujisaki	Michiru Fujisaki
Ascomycota	15917	Dasyscyphella longistipitata Hosoya	Dasyscyphella	longistipitata	Hosoya				cupule	Aomori	40.6505	140.273	777	2006	5	24	Dasyscyphella longistipitata Hosoya	Dasyscyphella	longistipitata	Hosoya	Michiru Fujisaki	Michiru Fujisaki
Ascomycota	15918	Dasyscyphella longistipitata Hosoya	Dasyscyphella	longistipitata	Hosoya				cupule	Aomori	40.6505	140.273	777	2006	5	24	Dasyscyphella longistipitata Hosoya	Dasyscyphella	longistipitata	Hosoya	Michiru Fujisaki	Michiru Fujisaki
Ascomycota	15919	Dasyscyphella longistipitata Hosoya	Dasyscyphella	longistipitata	Hosoya				cupule	Aomori	40.6505	140.273	777	2006	5	24	Dasyscyphella longistipitata Hosoya	Dasyscyphella	longistipitata	Hosoya	Michiru Fujisaki	Michiru Fujisaki
Ascomycota	15920	Dasyscyphella longistipitata Hosoya	Dasyscyphella	longistipitata	Hosoya				cupule	Aomori	40.6505	140.273	777	2006	5	24	Dasyscyphella longistipitata Hosoya	Dasyscyphella	longistipitata	Hosoya	Michiru Fujisaki	Michiru Fujisaki
Ascomycota	15921	Dasyscyphella longistipitata Hosoya	Dasyscyphella	longistipitata	Hosoya				cupule	Aomori	40.6505	140.273	777	2006	5	24	Dasyscyphella longistipitata Hosoya	Dasyscyphella	longistipitata	Hosoya	Michiru Fujisaki	Michiru Fujisaki
Ascomycota	15922	Dasyscyphella longistipitata Hosoya	Dasyscyphella	longistipitata	Hosoya				cupule	Aomori	40.6505	140.273	777	2006	5	24	Dasyscyphella longistipitata Hosoya	Dasyscyphella	longistipitata	Hosoya	Michiru Fujisaki	Michiru Fujisaki
Ascomycota	15923	Dasyscyphella longistipitata Hosoya	Dasyscyphella	longistipitata	Hosoya				cupule	Aomori	40.6505	140.273	777	2006	5	24	Dasyscyphella longistipitata Hosoya	Dasyscyphella	longistipitata	Hosoya	Michiru Fujisaki	Michiru Fujisaki
Ascomycota	15924	Dasyscyphella longistipitata Hosoya	Dasyscyphella	longistipitata	Hosoya				cupule	Aomori	40.6505	140.273	777	2006	5	24	Dasyscyphella longistipitata Hosoya	Dasyscyphella	longistipitata	Hosoya	Michiru Fujisaki	Michiru Fujisaki
Ascomycota	15925	Dasyscyphella longistipitata Hosoya	Dasyscyphella	longistipitata	Hosoya				cupule	Aomori	40.6505	140.273	777	2006	5	24	Dasyscyphella longistipitata Hosoya	Dasyscyphella	longistipitata	Hosoya	Michiru Fujisaki	Michiru Fujisaki
Ascomycota	15926	Dasyscyphella longistipitata Hosoya	Dasyscyphella	longistipitata	Hosoya				cupule	Aomori	40.6505	140.273	777	2006	5	24	Dasyscyphella longistipitata Hosoya	Dasyscyphella	longistipitata	Hosoya	Michiru Fujisaki	Michiru Fujisaki
Ascomycota	15927	Dasyscyphella longistipitata Hosoya	Dasyscyphella	longistipitata	Hosoya				cupule	Aomori	40.6505	140.273	777	2006	5	24	Dasyscyphella longistipitata Hosoya	Dasyscyphella	longistipitata	Hosoya	Michiru Fujisaki	Michiru Fujisaki
Ascomycota	15928	Dasyscyphella longistipitata Hosoya	Dasyscyphella	longistipitata	Hosoya				cupule	Aomori	40.6505	140.273	777	2006	5	24	Dasyscyphella longistipitata Hosoya	Dasyscyphella	longistipitata	Hosoya	Michiru Fujisaki	Michiru Fujisaki
Ascomycota	15929	Dasyscyphella longistipitata Hosoya	Dasyscyphella	longistipitata	Hosoya				cupule	Aomori	40.6505	140.273	777	2006	5	24	Dasyscyphella longistipitata Hosoya	Dasyscyphella	longistipitata	Hosoya	Michiru Fujisaki	Michiru Fujisaki
Ascomycota	15930	Dasyscyphella longistipitata Hosoya	Dasyscyphella	longistipitata	Hosoya				cupule	Aomori	40.6505	140.273	777	2006	5	24	Dasyscyphella longistipitata Hosoya	Dasyscyphella	longistipitata	Hosoya	Michiru Fujisaki	Michiru Fujisaki
Ascomycota	15931	Dasyscyphella longistipitata Hosoya	Dasyscyphella	longistipitata	Hosoya				cupule	Aomori	40.522	140.174	255	2006	5	24	Dasyscyphella longistipitata Hosoya	Dasyscyphella	longistipitata	Hosoya	Michiru Fujisaki	Michiru Fujisaki
Ascomycota	15932	Dasyscyphella longistipitata Hosoya	Dasyscyphella	longistipitata	Hosoya				cupule	Aomori	40.522	140.174	255	2006	5	24	Dasyscyphella longistipitata Hosoya	Dasyscyphella	longistipitata	Hosoya	Michiru Fujisaki	Michiru Fujisaki
Ascomycota	15933	Dasyscyphella longistipitata Hosoya	Dasyscyphella	longistipitata	Hosoya				cupule	Ishikawa	40.522	140.174	630	2006	5	28	Dasyscyphella longistipitata Hosoya	Dasyscyphella	longistipitata	Hosoya	Yoshiaki Yamashita	Michiru Fujisaki
Ascomycota	15934	Dasyscyphella longistipitata Hosoya	Dasyscyphella	longistipitata	Hosoya				cupule	Ishikawa	40.522	140.174	630	2006	5	28	Dasyscyphella longistipitata Hosoya	Dasyscyphella	longistipitata	Hosoya	Yoshiaki Yamashita	Michiru Fujisaki
Ascomycota	15935	Dasyscyphella longistipitata Hosoya	Dasyscyphella	longistipitata	Hosoya				cupule	Ishikawa	40.522	140.174	630	2006	5	28	Dasyscyphella longistipitata Hosoya	Dasyscyphella	longistipitata	Hosoya	Yoshiaki Yamashita	Michiru Fujisaki
Ascomycota	15936	Dasyscyphella longistipitata Hosoya	Dasyscyphella	longistipitata	Hosoya				cupule	Aomori	40.5156	140.968	285	2006	5	25	Dasyscyphella longistipitata Hosoya	Dasyscyphella	longistipitata	Hosoya	Michiru Fujisaki	Michiru Fujisaki
Ascomycota	15937	Dasyscyphella longistipitata Hosoya	Dasyscyphella	longistipitata	Hosoya				cupule	Aomori	40.5156	140.968	285	2006	5	25	Dasyscyphella longistipitata Hosoya	Dasyscyphella	longistipitata	Hosoya	Michiru Fujisaki	Michiru Fujisaki
Ascomycota	15938	Dasyscyphella longistipitata Hosoya	Dasyscyphella	longistipitata	Hosoya				cupule	Aomori	40.5156	140.968	285	2006	5	25	Dasyscyphella longistipitata Hosoya	Dasyscyphella	longistipitata	Hosoya	Michiru Fujisaki	Michiru Fujisaki
Ascomycota	15939	Dasyscyphella longistipitata Hosoya	Dasyscyphella	longistipitata	Hosoya				cupule	Aomori	40.5156	140.968	285	2006	5	25	Dasyscyphella longistipitata Hosoya	Dasyscyphella	longistipitata	Hosoya	Michiru Fujisaki	Michiru Fujisaki
Ascomycota	15940	Dasyscyphella longistipitata Hosoya	Dasyscyphella	longistipitata	Hosoya				cupule	Aomori	40.5156	140.968	285	2006	5	25	Dasyscyphella longistipitata Hosoya	Dasyscyphella	longistipitata	Hosoya	Michiru Fujisaki	Michiru Fujisaki
Ascomycota	15941	Dasyscyphella longistipitata Hosoya	Dasyscyphella	longistipitata	Hosoya				cupule	Aomori	40.6281	140.938	729	2006	5	26	Dasyscyphella longistipitata Hosoya	Dasyscyphella	longistipitata	Hosoya	Michiru Fujisaki	Michiru Fujisaki
Ascomycota	15942	Dasyscyphella longistipitata Hosoya	Dasyscyphella	longistipitata	Hosoya				cupule	Aomori	40.6281	140.938	729	2006	5	26	Dasyscyphella longistipitata Hosoya	Dasyscyphella	longistipitata	Hosoya	Michiru Fujisaki	Michiru Fujisaki
Ascomycota	15943	Dasyscyphella longistipitata Hosoya	Dasyscyphella	longistipitata	Hosoya				cupule	Aomori	40.6281	140.938	729	2006	5	26	Dasyscyphella longistipitata Hosoya	Dasyscyphella	longistipitata	Hosoya	Michiru Fujisaki	Michiru Fujisaki
Ascomycota	15944	Dasyscyphella longistipitata Hosoya	Dasyscyphella	longistipitata	Hosoya				cupule	Aomori	40.6281	140.938	729	2006	5	26	Dasyscyphella longistipitata Hosoya	Dasyscyphella	longistipitata	Hosoya	Michiru Fujisaki	Michiru Fujisaki
Ascomycota	15945	Dasyscyphella longistipitata Hosoya	Dasyscyphella	longistipitata	Hosoya				cupule	Aomori	40.6281	140.938	729	2006	5	26	Dasyscyphella longistipitata Hosoya	Dasyscyphella	longistipitata	Hosoya	Michiru Fujisaki	Michiru Fujisaki
Ascomycota	15946	Dasyscyphella longistipitata Hosoya	Dasyscyphella	longistipitata	Hosoya				cupule	Aomori	40.6281	140.938	729	2006	5	26	Dasyscyphella longistipitata Hosoya	Dasyscyphella	longistipitata	Hosoya	Michiru Fujisaki	Michiru Fujisaki
Ascomycota	15947	Dasyscyphella longistipitata Hosoya	Dasyscyphella	longistipitata	Hosoya				cupule	Aomori	40.6281	140.938	729	2006	5	26	Dasyscyphella longistipitata Hosoya	Dasyscyphella	longistipitata	Hosoya	Michiru Fujisaki	Michiru Fujisaki
Ascomycota	15948	Dasyscyphella longistipitata Hosoya	Dasyscyphella	longistipitata	Hosoya				cupule	Aomori	40.6281	140.938	729	2006	5	26	Dasyscyphella longistipitata Hosoya	Dasyscyphella	longistipitata	Hosoya	Michiru Fujisaki	Michiru Fujisaki
Ascomycota	15949	Dasyscyphella longistipitata Hosoya	Dasyscyphella	longistipitata	Hosoya				cupule	Aomori	40.6281	140.938	729	2006	5	26	Dasyscyphella longistipitata Hosoya	Dasyscyphella	longistipitata	Hosoya	Michiru Fujisaki	Michiru Fujisaki
Ascomycota	15950	Dasyscyphella longistipitata Hosoya	Dasyscyphella	longistipitata	Hosoya				cupule	Aomori	40.6281	140.938	729	2006	5	26	Dasyscyphella longistipitata Hosoya	Dasyscyphella	longistipitata	Hosoya	Michiru Fujisaki	Michiru Fujisaki
Ascomycota	15951	Dasyscyphella longistipitata Hosoya	Dasyscyphella	longistipitata	Hosoya				cupule	Aomori	40.6281	140.938	729	2006	5	26	Dasyscyphella longistipitata Hosoya	Dasyscyphella	longistipitata	Hosoya	Michiru Fujisaki	Michiru Fujisaki
Ascomycota	15952	Dasyscyphella longistipitata Hosoya	Dasyscyphella	longistipitata	Hosoya				cupule	Aomori	40.6281	140.938	729	2006	5	26	Dasyscyphella longistipitata Hosoya	Dasyscyphella	longistipitata	Hosoya	Michiru Fujisaki	Michiru Fujisaki
Ascomycota	15953	Dasyscyphella longistipitata Hosoya	Dasyscyphella	longistipitata	Hosoya				cupule	Aomori	40.6281	140.938	729	2006	5	26	Dasyscyphella longistipitata Hosoya	Dasyscyphella	longistipitata	Hosoya	Michiru Fujisaki	Michiru Fujisaki
Ascomycota	15954	Dasyscyphella longistipitata Hosoya	Dasyscyphella	longistipitata	Hosoya				cupule	Aomori	40.6281	140.938	729	2006	5	26	Dasyscyphella longistipitata Hosoya	Dasyscyphella	longistipitata	Hosoya	Michiru Fujisaki	Michiru Fujisaki
Ascomycota	15955	Dasyscyphella longistipitata Hosoya	Dasyscyphella	longistipitata	Hosoya				cupule	Aomori	40.6281	140.938	729	2006	5	26	Dasyscyphella longistipitata Hosoya	Dasyscyphella	longistipitata	Hosoya	Michiru Fujisaki	Michiru Fujisaki
Ascomycota	15956	Dasyscyphella longistipitata Hosoya	Dasyscyphella	longistipitata	Hosoya				cupule	Aomori	40.6281	140.938	729	2006	5	26	Dasyscyphella longistipitata Hosoya	Dasyscyphella	longistipitata	Hosoya	Michiru Fujisaki	Michiru Fujisaki
Ascomycota	15957	Dasyscyphella longistipitata Hosoya	Dasyscyphella	longistipitata	Hosoya				cupule	Aomori	40.6281	140.938	729	2006	5	26	Dasyscyphella longistipitata Hosoya	Dasyscyphella	longistipitata	Hosoya	Michiru Fujisaki	Michiru Fujisaki
Ascomycota	15958	Dasyscyphella longistipitata Hosoya	Dasyscyphella	longistipitata	Hosoya				cupule	Aomori	40.6281	140.938	729	2006	5	26	Dasyscyphella longistipitata Hosoya	Dasyscyphella	longistipitata	Hosoya	Michiru Fujisaki	Michiru Fujisaki
Ascomycota	15959	Dasyscyphella longistipitata Hosoya	Dasyscyphella	longistipitata	Hosoya				cupule	Aomori	40.6281	140.938	729	2006	5	26	Dasyscyphella longistipitata Hosoya	Dasyscyphella	longistipitata	Hosoya	Michiru Fujisaki	Michiru Fujisaki
Ascomycota	15960	Dasyscyphella longistipitata Hosoya	Dasyscyphella	longistipitata	Hosoya				cupule	Aomori	40.6281	140.938	729	2006	5	26	Dasyscyphella longistipitata Hosoya	Dasyscyphella	longistipitata	Hosoya	Michiru Fujisaki	Michiru Fujisaki
Ascomycota	15961	Dasyscyphella longistipitata Hosoya	Dasyscyphella	longistipitata	Hosoya				cupule	Aomori	40.6281	140.938	729	2006	5	26	Dasyscyphella longistipitata Hosoya	Dasyscyphella	longistipitata	Hosoya	Michiru Fujisaki	Michiru Fujisaki
Ascomycota	15962	Dasyscyphella longistipitata Hosoya	Dasyscyphella	longistipitata	Hosoya				cupule	Ehime	33.95	132.85	966	2007	4	17	Dasyscyphella longistipitata Hosoya	Dasyscyphella	longistipitata	Hosoya	Tomio Okino	Michiru Fujisaki
Ascomycota	15963	Dasyscyphella longistipitata Hosoya	Dasyscyphella	longistipitata	Hosoya				cupule	Ehime	33.95	132.85	966	2007	4	17	Dasyscyphella longistipitata Hosoya	Dasyscyphella	longistipitata	Hosoya	Tomio Okino	Michiru Fujisaki
Ascomycota	15964	Dasyscyphella longistipitata Hosoya	Dasyscyphella	longistipitata	Hosoya				cupule	Ehime	33.95	132.85	966	2007	4	17	Dasyscyphella longistipitata Hosoya	Dasyscyphella	longistipitata	Hosoya	Tomio Okino	Michiru Fujisaki
Ascomycota	15965	Dasyscyphella longistipitata Hosoya	Dasyscyphella	longistipitata	Hosoya				cupule	Ehime	33.95	132.85	966	2007	4	17	Dasyscyphella longistipitata Hosoya	Dasyscyphella	longistipitata	Hosoya	Tomio Okino	Michiru Fujisaki
Ascomycota	15966	Dasyscyphella longistipitata Hosoya	Dasyscyphella	longistipitata	Hosoya				cupule	Ehime	33.95	132.85	966	2007	4	17	Dasyscyphella longistipitata Hosoya	Dasyscyphella	longistipitata	Hosoya	Tomio Okino	Michiru Fujisaki
Ascomycota	15967	Dasyscyphella longistipitata Hosoya	Dasyscyphella	longistipitata	Hosoya				cupule	Ehime	33.95	132.85	966	2007	4	17	Dasyscyphella longistipitata Hosoya	Dasyscyphella	longistipitata	Hosoya	Tomio Okino	Michiru Fujisaki
Ascomycota	15968	Dasyscyphella longistipitata Hosoya	Dasyscyphella	longistipitata	Hosoya				cupule	Ehime	33.95	132.85	966	2007	4	17	Dasyscyphella longistipitata Hosoya	Dasyscyphella	longistipitata	Hosoya	Tomio Okino	Michiru Fujisaki
Ascomycota	15969	Dasyscyphella longistipitata Hosoya	Dasyscyphella	longistipitata	Hosoya				cupule	Ehime	33.95	132.85	966	2007	4	17	Dasyscyphella longistipitata Hosoya	Dasyscyphella	longistipitata	Hosoya	Tomio Okino	Michiru Fujisaki
Ascomycota	15970	Dasyscyphella longistipitata Hosoya	Dasyscyphella	longistipitata	Hosoya				cupule	Ehime	33.95	132.85	966	2007	4	17	Dasyscyphella longistipitata Hosoya	Dasyscyphella	longistipitata	Hosoya	Tomio Okino	Michiru Fujisaki
Ascomycota	15971	Dasyscyphella longistipitata Hosoya	Dasyscyphella	longistipitata	Hosoya				cupule	Ehime	33.95	132.85	966	2007	4	17	Dasyscyphella longistipitata Hosoya	Dasyscyphella	longistipitata	Hosoya	Tomio Okino	Michiru Fujisaki
Ascomycota	15972	Dasyscyphella longistipitata Hosoya	Dasyscyphella	longistipitata	Hosoya				cupule	Tottori	35.513	133.998		2007	4		Dasyscyphella longistipitata Hosoya	Dasyscyphella	longistipitata	Hosoya	Yoko Ando	Michiru Fujisaki
Ascomycota	15973	Dasyscyphella longistipitata Hosoya	Dasyscyphella	longistipitata	Hosoya				cupule	Tottori	35.513	133.998		2007	4		Dasyscyphella longistipitata Hosoya	Dasyscyphella	longistipitata	Hosoya	Yoko Ando	Michiru Fujisaki
Ascomycota	15974	Dasyscyphella longistipitata Hosoya	Dasyscyphella	longistipitata	Hosoya				cupule	Tottori	35.513	133.998		2007	4		Dasyscyphella longistipitata Hosoya	Dasyscyphella	longistipitata	Hosoya	Yoko Ando	Michiru Fujisaki
Ascomycota	15975	Dasyscyphella longistipitata Hosoya	Dasyscyphella	longistipitata	Hosoya				cupule	Tottori	35.513	133.998		2007	4		Dasyscyphella longistipitata Hosoya	Dasyscyphella	longistipitata	Hosoya	Yoko Ando	Michiru Fujisaki
Ascomycota	15976	Dasyscyphella longistipitata Hosoya	Dasyscyphella	longistipitata	Hosoya				cupule	Tottori	35.513	133.998		2007	4		Dasyscyphella longistipitata Hosoya	Dasyscyphella	longistipitata	Hosoya	Yoko Ando	Michiru Fujisaki
Ascomycota	15977	Dasyscyphella longistipitata Hosoya	Dasyscyphella	longistipitata	Hosoya				cupule	Niigata	36.9077	138.792	798	2007	4	22	Dasyscyphella longistipitata Hosoya	Dasyscyphella	longistipitata	Hosoya	Tsuyoshi Hosoya	Michiru Fujisaki
Ascomycota	15978	Dasyscyphella longistipitata Hosoya	Dasyscyphella	longistipitata	Hosoya				cupule	Niigata	36.9077	138.792	798	2007	4	22	Dasyscyphella longistipitata Hosoya	Dasyscyphella	longistipitata	Hosoya	Tsuyoshi Hosoya	Michiru Fujisaki
Ascomycota	15979	Dasyscyphella longistipitata Hosoya	Dasyscyphella	longistipitata	Hosoya				cupule	Niigata	36.9077	138.792	798	2007	4	22	Dasyscyphella longistipitata Hosoya	Dasyscyphella	longistipitata	Hosoya	Tsuyoshi Hosoya	Michiru Fujisaki
Ascomycota	15980	Dasyscyphella longistipitata Hosoya	Dasyscyphella	longistipitata	Hosoya				cupule	Niigata	36.9077	138.792	798	2007	4	22	Dasyscyphella longistipitata Hosoya	Dasyscyphella	longistipitata	Hosoya	Tsuyoshi Hosoya	Michiru Fujisaki
Ascomycota	15981	Dasyscyphella longistipitata Hosoya	Dasyscyphella	longistipitata	Hosoya				cupule	Niigata	36.9077	138.792	798	2007	4	22	Dasyscyphella longistipitata Hosoya	Dasyscyphella	longistipitata	Hosoya	Tsuyoshi Hosoya	Michiru Fujisaki
Ascomycota	15982	Dasyscyphella longistipitata Hosoya	Dasyscyphella	longistipitata	Hosoya				cupule	Niigata	36.9077	138.792	798	2007	4	22	Dasyscyphella longistipitata Hosoya	Dasyscyphella	longistipitata	Hosoya	Tsuyoshi Hosoya	Michiru Fujisaki
Ascomycota	15983	Dasyscyphella longistipitata Hosoya	Dasyscyphella	longistipitata	Hosoya				cupule	Niigata	36.9077	138.792	798	2007	4	22	Dasyscyphella longistipitata Hosoya	Dasyscyphella	longistipitata	Hosoya	Tsuyoshi Hosoya	Michiru Fujisaki
Ascomycota	15984	Dasyscyphella longistipitata Hosoya	Dasyscyphella	longistipitata	Hosoya				cupule	Niigata	36.9077	138.792	798	2007	4	22	Dasyscyphella longistipitata Hosoya	Dasyscyphella	longistipitata	Hosoya	Tsuyoshi Hosoya	Michiru Fujisaki
Ascomycota	15985	Dasyscyphella longistipitata Hosoya	Dasyscyphella	longistipitata	Hosoya				cupule	Niigata	36.9077	138.792	798	2007	4	22	Dasyscyphella longistipitata Hosoya	Dasyscyphella	longistipitata	Hosoya	Tsuyoshi Hosoya	Michiru Fujisaki
Ascomycota	15986	Dasyscyphella longistipitata Hosoya	Dasyscyphella	longistipitata	Hosoya				cupule	Niigata	37.1015	138.62	340	2007	4	23	Dasyscyphella longistipitata Hosoya	Dasyscyphella	longistipitata	Hosoya	Seiji Tanabe	Michiru Fujisaki
Ascomycota	15987	Dasyscyphella longistipitata Hosoya	Dasyscyphella	longistipitata	Hosoya				cupule	Niigata	37.1015	138.62	340	2007	4	23	Dasyscyphella longistipitata Hosoya	Dasyscyphella	longistipitata	Hosoya	Seiji Tanabe	Michiru Fujisaki
Ascomycota	15988	Dasyscyphella longistipitata Hosoya	Dasyscyphella	longistipitata	Hosoya				cupule	Niigata	37.1015	138.62	340	2007	4	23	Dasyscyphella longistipitata Hosoya	Dasyscyphella	longistipitata	Hosoya	Seiji Tanabe	Michiru Fujisaki
Ascomycota	15989	Dasyscyphella longistipitata Hosoya	Dasyscyphella	longistipitata	Hosoya				cupule	Niigata	37.1015	138.62	340	2007	4	23	Dasyscyphella longistipitata Hosoya	Dasyscyphella	longistipitata	Hosoya	Seiji Tanabe	Michiru Fujisaki
Ascomycota	15990	Dasyscyphella longistipitata Hosoya	Dasyscyphella	longistipitata	Hosoya				cupule	Niigata	37.1015	138.62	340	2007	4	23	Dasyscyphella longistipitata Hosoya	Dasyscyphella	longistipitata	Hosoya	Seiji Tanabe	Michiru Fujisaki
Ascomycota	15991	Dasyscyphella longistipitata Hosoya	Dasyscyphella	longistipitata	Hosoya				cupule	Niigata	37.1015	138.62	340	2007	4	23	Dasyscyphella longistipitata Hosoya	Dasyscyphella	longistipitata	Hosoya	Seiji Tanabe	Michiru Fujisaki
Ascomycota	15992	Dasyscyphella longistipitata Hosoya	Dasyscyphella	longistipitata	Hosoya				cupule	Niigata	37.1015	138.62	340	2007	4	23	Dasyscyphella longistipitata Hosoya	Dasyscyphella	longistipitata	Hosoya	Seiji Tanabe	Michiru Fujisaki
Ascomycota	15993	Dasyscyphella longistipitata Hosoya	Dasyscyphella	longistipitata	Hosoya				cupule	Niigata	37.1015	138.62	340	2007	4	23	Dasyscyphella longistipitata Hosoya	Dasyscyphella	longistipitata	Hosoya	Seiji Tanabe	Michiru Fujisaki
Ascomycota	15994	Dasyscyphella longistipitata Hosoya	Dasyscyphella	longistipitata	Hosoya				cupule	Niigata	37.0448	138.681	263	2007	4	23	Dasyscyphella longistipitata Hosoya	Dasyscyphella	longistipitata	Hosoya	Tsuyoshi Hosoya	Michiru Fujisaki
Ascomycota	15995	Dasyscyphella longistipitata Hosoya	Dasyscyphella	longistipitata	Hosoya				cupule	Niigata	37.0448	138.681	263	2007	4	23	Dasyscyphella longistipitata Hosoya	Dasyscyphella	longistipitata	Hosoya	Tsuyoshi Hosoya	Michiru Fujisaki
Ascomycota	15996	Dasyscyphella longistipitata Hosoya	Dasyscyphella	longistipitata	Hosoya				cupule	Niigata	37.0448	138.681	263	2007	4	23	Dasyscyphella longistipitata Hosoya	Dasyscyphella	longistipitata	Hosoya	Tsuyoshi Hosoya	Michiru Fujisaki
Ascomycota	15997	Dasyscyphella longistipitata Hosoya	Dasyscyphella	longistipitata	Hosoya				cupule	Niigata	37.0448	138.681	263	2007	4	23	Dasyscyphella longistipitata Hosoya	Dasyscyphella	longistipitata	Hosoya	Tsuyoshi Hosoya	Michiru Fujisaki
Ascomycota	15998	Dasyscyphella longistipitata Hosoya	Dasyscyphella	longistipitata	Hosoya				cupule	Niigata	37.0448	138.681	263	2007	4	23	Dasyscyphella longistipitata Hosoya	Dasyscyphella	longistipitata	Hosoya	Tsuyoshi Hosoya	Michiru Fujisaki
Ascomycota	15999	Dasyscyphella longistipitata Hosoya	Dasyscyphella	longistipitata	Hosoya				cupule	Niigata	37.0448	138.681	263	2007	4	23	Dasyscyphella longistipitata Hosoya	Dasyscyphella	longistipitata	Hosoya	Tsuyoshi Hosoya	Michiru Fujisaki
Ascomycota	16000	Dasyscyphella longistipitata Hosoya	Dasyscyphella	longistipitata	Hosoya				cupule	Niigata	37.0448	138.681	263	2007	4	23	Dasyscyphella longistipitata Hosoya	Dasyscyphella	longistipitata	Hosoya	Tsuyoshi Hosoya	Michiru Fujisaki
Ascomycota	16001	Dasyscyphella longistipitata Hosoya	Dasyscyphella	longistipitata	Hosoya				cupule	Niigata	37.0448	138.681	263	2007	4	23	Dasyscyphella longistipitata Hosoya	Dasyscyphella	longistipitata	Hosoya	Tsuyoshi Hosoya	Michiru Fujisaki
Ascomycota	16002	Dasyscyphella longistipitata Hosoya	Dasyscyphella	longistipitata	Hosoya				cupule	Niigata	37.0448	138.681	263	2007	4	23	Dasyscyphella longistipitata Hosoya	Dasyscyphella	longistipitata	Hosoya	Tsuyoshi Hosoya	Michiru Fujisaki
Ascomycota	16003	Dasyscyphella longistipitata Hosoya	Dasyscyphella	longistipitata	Hosoya				cupule	Niigata	37.0448	138.681	263	2007	4	23	Dasyscyphella longistipitata Hosoya	Dasyscyphella	longistipitata	Hosoya	Tsuyoshi Hosoya	Michiru Fujisaki
Ascomycota	16004	Dasyscyphella longistipitata Hosoya	Dasyscyphella	longistipitata	Hosoya				cupule	Nagano	36.5038	138.329	1314	2007	4	28	Dasyscyphella longistipitata Hosoya	Dasyscyphella	longistipitata	Hosoya	Tsuyoshi Hosoya	Michiru Fujisaki
Ascomycota	16005	Dasyscyphella longistipitata Hosoya	Dasyscyphella	longistipitata	Hosoya				cupule	Nagano	36.5038	138.329	1314	2007	4	28	Dasyscyphella longistipitata Hosoya	Dasyscyphella	longistipitata	Hosoya	Tsuyoshi Hosoya	Michiru Fujisaki
Ascomycota	16006	Dasyscyphella longistipitata Hosoya	Dasyscyphella	longistipitata	Hosoya				cupule	Nagano	36.5038	138.329	1314	2007	4	28	Dasyscyphella longistipitata Hosoya	Dasyscyphella	longistipitata	Hosoya	Tsuyoshi Hosoya	Michiru Fujisaki
Ascomycota	16007	Dasyscyphella longistipitata Hosoya	Dasyscyphella	longistipitata	Hosoya				cupule	Nagano	36.5038	138.329	1314	2007	4	28	Dasyscyphella longistipitata Hosoya	Dasyscyphella	longistipitata	Hosoya	Tsuyoshi Hosoya	Michiru Fujisaki
Ascomycota	16008	Dasyscyphella longistipitata Hosoya	Dasyscyphella	longistipitata	Hosoya				cupule	Nagano	36.5038	138.329	1314	2007	4	28	Dasyscyphella longistipitata Hosoya	Dasyscyphella	longistipitata	Hosoya	Tsuyoshi Hosoya	Michiru Fujisaki
Ascomycota	16009	Dasyscyphella longistipitata Hosoya	Dasyscyphella	longistipitata	Hosoya				cupule	Nagano	36.5038	138.329	1314	2007	4	28	Dasyscyphella longistipitata Hosoya	Dasyscyphella	longistipitata	Hosoya	Tsuyoshi Hosoya	Michiru Fujisaki
Ascomycota	16010	Dasyscyphella longistipitata Hosoya	Dasyscyphella	longistipitata	Hosoya				cupule	Nagano	36.5038	138.329	1314	2007	4	28	Dasyscyphella longistipitata Hosoya	Dasyscyphella	longistipitata	Hosoya	Tsuyoshi Hosoya	Michiru Fujisaki
Ascomycota	16011	Dasyscyphella longistipitata Hosoya	Dasyscyphella	longistipitata	Hosoya				cupule	Nagano	36.5038	138.329	1314	2007	4	28	Dasyscyphella longistipitata Hosoya	Dasyscyphella	longistipitata	Hosoya	Tsuyoshi Hosoya	Michiru Fujisaki
Ascomycota	16012	Dasyscyphella longistipitata Hosoya	Dasyscyphella	longistipitata	Hosoya				cupule	Aomori	40.5	140.2	268	2007	4	30	Dasyscyphella longistipitata Hosoya	Dasyscyphella	longistipitata	Hosoya	Kazuaki Tanaka	Michiru Fujisaki
Ascomycota	16013	Dasyscyphella longistipitata Hosoya	Dasyscyphella	longistipitata	Hosoya				cupule	Aomori	40.5	140.2	268	2007	4	30	Dasyscyphella longistipitata Hosoya	Dasyscyphella	longistipitata	Hosoya	Kazuaki Tanaka	Michiru Fujisaki
Ascomycota	16014	Dasyscyphella longistipitata Hosoya	Dasyscyphella	longistipitata	Hosoya				cupule	Aomori	40.5	140.2	268	2007	4	30	Dasyscyphella longistipitata Hosoya	Dasyscyphella	longistipitata	Hosoya	Kazuaki Tanaka	Michiru Fujisaki
Ascomycota	16015	Dasyscyphella longistipitata Hosoya	Dasyscyphella	longistipitata	Hosoya				cupule	Aomori	40.5	140.2	268	2007	4	30	Dasyscyphella longistipitata Hosoya	Dasyscyphella	longistipitata	Hosoya	Kazuaki Tanaka	Michiru Fujisaki
Ascomycota	16016	Dasyscyphella longistipitata Hosoya	Dasyscyphella	longistipitata	Hosoya				cupule	Aomori	40.5	140.2	268	2007	4	30	Dasyscyphella longistipitata Hosoya	Dasyscyphella	longistipitata	Hosoya	Kazuaki Tanaka	Michiru Fujisaki
Ascomycota	16017	Dasyscyphella longistipitata Hosoya	Dasyscyphella	longistipitata	Hosoya				cupule	Aomori	40.5	140.2	268	2007	4	30	Dasyscyphella longistipitata Hosoya	Dasyscyphella	longistipitata	Hosoya	Kazuaki Tanaka	Michiru Fujisaki
Ascomycota	16018	Dasyscyphella longistipitata Hosoya	Dasyscyphella	longistipitata	Hosoya				cupule	Aomori	40.5	140.2	268	2007	4	30	Dasyscyphella longistipitata Hosoya	Dasyscyphella	longistipitata	Hosoya	Kazuaki Tanaka	Michiru Fujisaki
Ascomycota	16019	Dasyscyphella longistipitata Hosoya	Dasyscyphella	longistipitata	Hosoya				cupule	Aomori	40.5	140.2	268	2007	4	30	Dasyscyphella longistipitata Hosoya	Dasyscyphella	longistipitata	Hosoya	Kazuaki Tanaka	Michiru Fujisaki
Ascomycota	16020	Dasyscyphella longistipitata Hosoya	Dasyscyphella	longistipitata	Hosoya				cupule	Aomori	40.5	140.2	268	2007	4	30	Dasyscyphella longistipitata Hosoya	Dasyscyphella	longistipitata	Hosoya	Kazuaki Tanaka	Michiru Fujisaki
Ascomycota	16021	Dasyscyphella longistipitata Hosoya	Dasyscyphella	longistipitata	Hosoya				cupule	Miyagi	38.4667	140.683	1500	2007	5	2	Dasyscyphella longistipitata Hosoya	Dasyscyphella	longistipitata	Hosoya	Yoko Ando	Michiru Fujisaki
Ascomycota	16022	Dasyscyphella longistipitata Hosoya	Dasyscyphella	longistipitata	Hosoya				cupule	Miyagi	38.4667	140.683	1500	2007	5	2	Dasyscyphella longistipitata Hosoya	Dasyscyphella	longistipitata	Hosoya	Yoko Ando	Michiru Fujisaki
Ascomycota	16023	Dasyscyphella longistipitata Hosoya	Dasyscyphella	longistipitata	Hosoya				cupule	Miyagi	38.4667	140.683	1500	2007	5	2	Dasyscyphella longistipitata Hosoya	Dasyscyphella	longistipitata	Hosoya	Yoko Ando	Michiru Fujisaki
Ascomycota	16024	Dasyscyphella longistipitata Hosoya	Dasyscyphella	longistipitata	Hosoya				cupule	Miyagi	38.4667	140.683	1500	2007	5	2	Dasyscyphella longistipitata Hosoya	Dasyscyphella	longistipitata	Hosoya	Yoko Ando	Michiru Fujisaki
Ascomycota	16025	Dasyscyphella longistipitata Hosoya	Dasyscyphella	longistipitata	Hosoya				cupule	Miyagi	38.4667	140.683	1500	2007	5	2	Dasyscyphella longistipitata Hosoya	Dasyscyphella	longistipitata	Hosoya	Yoko Ando	Michiru Fujisaki
Ascomycota	16026	Dasyscyphella longistipitata Hosoya	Dasyscyphella	longistipitata	Hosoya				cupule	Miyagi	38.4667	140.683	1500	2007	5	2	Dasyscyphella longistipitata Hosoya	Dasyscyphella	longistipitata	Hosoya	Yoko Ando	Michiru Fujisaki
Ascomycota	16027	Dasyscyphella longistipitata Hosoya	Dasyscyphella	longistipitata	Hosoya				cupule	Miyagi	38.4667	140.683	1500	2007	5	2	Dasyscyphella longistipitata Hosoya	Dasyscyphella	longistipitata	Hosoya	Yoko Ando	Michiru Fujisaki
Ascomycota	16028	Dasyscyphella longistipitata Hosoya	Dasyscyphella	longistipitata	Hosoya				cupule	Miyagi	38.4667	140.683	1500	2007	5	2	Dasyscyphella longistipitata Hosoya	Dasyscyphella	longistipitata	Hosoya	Yoko Ando	Michiru Fujisaki
Ascomycota	16029	Dasyscyphella longistipitata Hosoya	Dasyscyphella	longistipitata	Hosoya				cupule	Miyagi	38.4667	140.683	1500	2007	5	2	Dasyscyphella longistipitata Hosoya	Dasyscyphella	longistipitata	Hosoya	Yoko Ando	Michiru Fujisaki
Ascomycota	16030	Dasyscyphella longistipitata Hosoya	Dasyscyphella	longistipitata	Hosoya				cupule	Ehime	33.75	133.15	1640	2007	5	8	Dasyscyphella longistipitata Hosoya	Dasyscyphella	longistipitata	Hosoya	Tomio Okino	Michiru Fujisaki
Ascomycota	16031	Dasyscyphella longistipitata Hosoya	Dasyscyphella	longistipitata	Hosoya				cupule	Ehime	33.75	133.15	1640	2007	5	8	Dasyscyphella longistipitata Hosoya	Dasyscyphella	longistipitata	Hosoya	Tomio Okino	Michiru Fujisaki
Ascomycota	16032	Dasyscyphella longistipitata Hosoya	Dasyscyphella	longistipitata	Hosoya				cupule	Ehime	33.75	133.15	1640	2007	5	8	Dasyscyphella longistipitata Hosoya	Dasyscyphella	longistipitata	Hosoya	Tomio Okino	Michiru Fujisaki
Ascomycota	16033	Dasyscyphella longistipitata Hosoya	Dasyscyphella	longistipitata	Hosoya				cupule	Ehime	33.75	133.15	1640	2007	5	8	Dasyscyphella longistipitata Hosoya	Dasyscyphella	longistipitata	Hosoya	Tomio Okino	Michiru Fujisaki
Ascomycota	16034	Dasyscyphella longistipitata Hosoya	Dasyscyphella	longistipitata	Hosoya				cupule	Ehime	33.75	133.15	1640	2007	5	8	Dasyscyphella longistipitata Hosoya	Dasyscyphella	longistipitata	Hosoya	Tomio Okino	Michiru Fujisaki
Ascomycota	16035	Dasyscyphella longistipitata Hosoya	Dasyscyphella	longistipitata	Hosoya				cupule	Ehime	33.75	133.15	1640	2007	5	8	Dasyscyphella longistipitata Hosoya	Dasyscyphella	longistipitata	Hosoya	Tomio Okino	Michiru Fujisaki
Ascomycota	16036	Dasyscyphella longistipitata Hosoya	Dasyscyphella	longistipitata	Hosoya				cupule	Ehime	33.75	133.15	1640	2007	5	8	Dasyscyphella longistipitata Hosoya	Dasyscyphella	longistipitata	Hosoya	Tomio Okino	Michiru Fujisaki
Ascomycota	16037	Dasyscyphella longistipitata Hosoya	Dasyscyphella	longistipitata	Hosoya				cupule	Ehime	33.75	133.15	1640	2007	5	8	Dasyscyphella longistipitata Hosoya	Dasyscyphella	longistipitata	Hosoya	Tomio Okino	Michiru Fujisaki
Ascomycota	16038	Dasyscyphella longistipitata Hosoya	Dasyscyphella	longistipitata	Hosoya				cupule	Ehime	33.75	133.15	1640	2007	5	8	Dasyscyphella longistipitata Hosoya	Dasyscyphella	longistipitata	Hosoya	Tomio Okino	Michiru Fujisaki
Ascomycota	16039	Dasyscyphella longistipitata Hosoya	Dasyscyphella	longistipitata	Hosoya				cupule	Ehime	33.75	133.15	1640	2007	5	8	Dasyscyphella longistipitata Hosoya	Dasyscyphella	longistipitata	Hosoya	Tomio Okino	Michiru Fujisaki
Ascomycota	16040	Dasyscyphella longistipitata Hosoya	Dasyscyphella	longistipitata	Hosoya				cupule	Kumamoto	32.92	130.903	1000	2007	5	14	Dasyscyphella longistipitata Hosoya	Dasyscyphella	longistipitata	Hosoya	Hiroki Sato	Michiru Fujisaki
Ascomycota	16041	Dasyscyphella longistipitata Hosoya	Dasyscyphella	longistipitata	Hosoya				cupule	Kumamoto	32.92	130.903	1000	2007	5	14	Dasyscyphella longistipitata Hosoya	Dasyscyphella	longistipitata	Hosoya	Hiroki Sato	Michiru Fujisaki
Ascomycota	16042	Dasyscyphella longistipitata Hosoya	Dasyscyphella	longistipitata	Hosoya				cupule	Kumamoto	32.92	130.903	1000	2007	5	14	Dasyscyphella longistipitata Hosoya	Dasyscyphella	longistipitata	Hosoya	Hiroki Sato	Michiru Fujisaki
Ascomycota	16043	Dasyscyphella longistipitata Hosoya	Dasyscyphella	longistipitata	Hosoya				cupule	Kumamoto	32.92	130.903	1000	2007	5	14	Dasyscyphella longistipitata Hosoya	Dasyscyphella	longistipitata	Hosoya	Hiroki Sato	Michiru Fujisaki
Ascomycota	16044	Dasyscyphella longistipitata Hosoya	Dasyscyphella	longistipitata	Hosoya				cupule	Kumamoto	32.92	130.903	1000	2007	5	14	Dasyscyphella longistipitata Hosoya	Dasyscyphella	longistipitata	Hosoya	Hiroki Sato	Michiru Fujisaki
Ascomycota	16045	Dasyscyphella longistipitata Hosoya	Dasyscyphella	longistipitata	Hosoya				cupule	Kumamoto	32.92	130.903	1000	2007	5	14	Dasyscyphella longistipitata Hosoya	Dasyscyphella	longistipitata	Hosoya	Hiroki Sato	Michiru Fujisaki
Ascomycota	16046	Dasyscyphella longistipitata Hosoya	Dasyscyphella	longistipitata	Hosoya				cupule	Kumamoto	32.92	130.903	1000	2007	5	14	Dasyscyphella longistipitata Hosoya	Dasyscyphella	longistipitata	Hosoya	Hiroki Sato	Michiru Fujisaki
Ascomycota	16047	Dasyscyphella longistipitata Hosoya	Dasyscyphella	longistipitata	Hosoya				cupule	Kumamoto	32.92	130.903	1000	2007	5	14	Dasyscyphella longistipitata Hosoya	Dasyscyphella	longistipitata	Hosoya	Hiroki Sato	Michiru Fujisaki
Ascomycota	16048	Dasyscyphella longistipitata Hosoya	Dasyscyphella	longistipitata	Hosoya				cupule	Kumamoto	32.805	130.992	1000	2007	5	14	Dasyscyphella longistipitata Hosoya	Dasyscyphella	longistipitata	Hosoya	Hiroki Sato	Michiru Fujisaki
Ascomycota	16049	Dasyscyphella longistipitata Hosoya	Dasyscyphella	longistipitata	Hosoya				cupule	Kumamoto	32.805	130.992	1000	2007	5	14	Dasyscyphella longistipitata Hosoya	Dasyscyphella	longistipitata	Hosoya	Hiroki Sato	Michiru Fujisaki
Ascomycota	16050	Dasyscyphella longistipitata Hosoya	Dasyscyphella	longistipitata	Hosoya				cupule	Kumamoto	32.805	130.992	1000	2007	5	14	Dasyscyphella longistipitata Hosoya	Dasyscyphella	longistipitata	Hosoya	Hiroki Sato	Michiru Fujisaki
Ascomycota	16051	Dasyscyphella longistipitata Hosoya	Dasyscyphella	longistipitata	Hosoya				cupule	Kumamoto	32.805	130.992	1000	2007	5	14	Dasyscyphella longistipitata Hosoya	Dasyscyphella	longistipitata	Hosoya	Hiroki Sato	Michiru Fujisaki
Ascomycota	16052	Dasyscyphella longistipitata Hosoya	Dasyscyphella	longistipitata	Hosoya				cupule	Kumamoto	32.805	130.992	1000	2007	5	14	Dasyscyphella longistipitata Hosoya	Dasyscyphella	longistipitata	Hosoya	Hiroki Sato	Michiru Fujisaki
Ascomycota	16053	Dasyscyphella longistipitata Hosoya	Dasyscyphella	longistipitata	Hosoya				cupule	Kumamoto	32.805	130.992	1000	2007	5	14	Dasyscyphella longistipitata Hosoya	Dasyscyphella	longistipitata	Hosoya	Hiroki Sato	Michiru Fujisaki
Ascomycota	16054	Dasyscyphella longistipitata Hosoya	Dasyscyphella	longistipitata	Hosoya				cupule	Kumamoto	32.805	130.992	1000	2007	5	14	Dasyscyphella longistipitata Hosoya	Dasyscyphella	longistipitata	Hosoya	Hiroki Sato	Michiru Fujisaki
Ascomycota	16055	Dasyscyphella longistipitata Hosoya	Dasyscyphella	longistipitata	Hosoya				cupule	Kumamoto	32.805	130.992	1000	2007	5	14	Dasyscyphella longistipitata Hosoya	Dasyscyphella	longistipitata	Hosoya	Hiroki Sato	Michiru Fujisaki
Ascomycota	16056	Dasyscyphella longistipitata Hosoya	Dasyscyphella	longistipitata	Hosoya				cupule	Kumamoto	32.805	130.992	1000	2007	5	14	Dasyscyphella longistipitata Hosoya	Dasyscyphella	longistipitata	Hosoya	Hiroki Sato	Michiru Fujisaki
Ascomycota	16057	Dasyscyphella longistipitata Hosoya	Dasyscyphella	longistipitata	Hosoya				cupule	Kumamoto	32.805	130.992	1000	2007	5	14	Dasyscyphella longistipitata Hosoya	Dasyscyphella	longistipitata	Hosoya	Hiroki Sato	Michiru Fujisaki
Ascomycota	16058	Dasyscyphella longistipitata Hosoya	Dasyscyphella	longistipitata	Hosoya				cupule	Gunma	36.7833	139.067	1300	2007	5	22	Dasyscyphella longistipitata Hosoya	Dasyscyphella	longistipitata	Hosoya	Kouhei Furuya	Michiru Fujisaki
Ascomycota	16059	Dasyscyphella longistipitata Hosoya	Dasyscyphella	longistipitata	Hosoya				cupule	Gunma	36.7833	139.067	1300	2007	5	22	Dasyscyphella longistipitata Hosoya	Dasyscyphella	longistipitata	Hosoya	Kouhei Furuya	Michiru Fujisaki
Ascomycota	16060	Dasyscyphella longistipitata Hosoya	Dasyscyphella	longistipitata	Hosoya				cupule	Gunma	36.7833	139.067	1300	2007	5	22	Dasyscyphella longistipitata Hosoya	Dasyscyphella	longistipitata	Hosoya	Kouhei Furuya	Michiru Fujisaki
Ascomycota	16061	Dasyscyphella longistipitata Hosoya	Dasyscyphella	longistipitata	Hosoya				cupule	Gunma	36.7833	139.067	1300	2007	5	22	Dasyscyphella longistipitata Hosoya	Dasyscyphella	longistipitata	Hosoya	Kouhei Furuya	Michiru Fujisaki
Ascomycota	16062	Dasyscyphella longistipitata Hosoya	Dasyscyphella	longistipitata	Hosoya				cupule	Gunma	36.7833	139.067	1300	2007	5	22	Dasyscyphella longistipitata Hosoya	Dasyscyphella	longistipitata	Hosoya	Kouhei Furuya	Michiru Fujisaki
Ascomycota	16063	Dasyscyphella longistipitata Hosoya	Dasyscyphella	longistipitata	Hosoya				cupule	Gunma	36.7833	139.067	1300	2007	5	22	Dasyscyphella longistipitata Hosoya	Dasyscyphella	longistipitata	Hosoya	Kouhei Furuya	Michiru Fujisaki
Ascomycota	16064	Dasyscyphella longistipitata Hosoya	Dasyscyphella	longistipitata	Hosoya				cupule	Gunma	36.7833	139.067	1300	2007	5	22	Dasyscyphella longistipitata Hosoya	Dasyscyphella	longistipitata	Hosoya	Kouhei Furuya	Michiru Fujisaki
Ascomycota	16065	Dasyscyphella longistipitata Hosoya	Dasyscyphella	longistipitata	Hosoya				cupule	Gunma	36.7833	139.067	1300	2007	5	22	Dasyscyphella longistipitata Hosoya	Dasyscyphella	longistipitata	Hosoya	Kouhei Furuya	Michiru Fujisaki
Ascomycota	16066	Dasyscyphella longistipitata Hosoya	Dasyscyphella	longistipitata	Hosoya				cupule	Gunma	36.7833	139.067	1300	2007	5	22	Dasyscyphella longistipitata Hosoya	Dasyscyphella	longistipitata	Hosoya	Kouhei Furuya	Michiru Fujisaki
Ascomycota	16067	Dasyscyphella longistipitata Hosoya	Dasyscyphella	longistipitata	Hosoya				cupule	Gunma	36.7833	139.067	1300	2007	5	22	Dasyscyphella longistipitata Hosoya	Dasyscyphella	longistipitata	Hosoya	Kouhei Furuya	Michiru Fujisaki
Ascomycota	16068	Dasyscyphella longistipitata Hosoya	Dasyscyphella	longistipitata	Hosoya				cupule	Gunma	36.7833	139.067	1300	2007	5	22	Dasyscyphella longistipitata Hosoya	Dasyscyphella	longistipitata	Hosoya	Kouhei Furuya	Michiru Fujisaki
Ascomycota	16069	Dasyscyphella longistipitata Hosoya	Dasyscyphella	longistipitata	Hosoya				cupule	Gunma	36.7833	139.067	1300	2007	5	22	Dasyscyphella longistipitata Hosoya	Dasyscyphella	longistipitata	Hosoya	Kouhei Furuya	Michiru Fujisaki
Ascomycota	16070	Dasyscyphella longistipitata Hosoya	Dasyscyphella	longistipitata	Hosoya				cupule	Gunma	36.7833	139.067	1300	2007	5	22	Dasyscyphella longistipitata Hosoya	Dasyscyphella	longistipitata	Hosoya	Kouhei Furuya	Michiru Fujisaki
Ascomycota	16071	Dasyscyphella longistipitata Hosoya	Dasyscyphella	longistipitata	Hosoya				cupule	Gunma	36.7833	139.067	1300	2007	5	22	Dasyscyphella longistipitata Hosoya	Dasyscyphella	longistipitata	Hosoya	Kouhei Furuya	Michiru Fujisaki
Ascomycota	16072	Dasyscyphella longistipitata Hosoya	Dasyscyphella	longistipitata	Hosoya				cupule	Gunma	36.7833	139.067	1300	2007	5	22	Dasyscyphella longistipitata Hosoya	Dasyscyphella	longistipitata	Hosoya	Kouhei Furuya	Michiru Fujisaki
Ascomycota	16073	Dasyscyphella longistipitata Hosoya	Dasyscyphella	longistipitata	Hosoya				cupule	Gunma	36.7833	139.067	1300	2007	5	22	Dasyscyphella longistipitata Hosoya	Dasyscyphella	longistipitata	Hosoya	Kouhei Furuya	Michiru Fujisaki
Ascomycota	16074	Dasyscyphella longistipitata Hosoya	Dasyscyphella	longistipitata	Hosoya				cupule	Gunma	36.7833	139.067	1300	2007	5	22	Dasyscyphella longistipitata Hosoya	Dasyscyphella	longistipitata	Hosoya	Kouhei Furuya	Michiru Fujisaki
Ascomycota	16075	Dasyscyphella longistipitata Hosoya	Dasyscyphella	longistipitata	Hosoya				cupule	Gunma	36.7833	139.067	1300	2007	5	22	Dasyscyphella longistipitata Hosoya	Dasyscyphella	longistipitata	Hosoya	Kouhei Furuya	Michiru Fujisaki
Ascomycota	16076	Dasyscyphella longistipitata Hosoya	Dasyscyphella	longistipitata	Hosoya				cupule	Gunma	36.7833	139.067	1300	2007	5	22	Dasyscyphella longistipitata Hosoya	Dasyscyphella	longistipitata	Hosoya	Kouhei Furuya	Michiru Fujisaki
Ascomycota	16077	Dasyscyphella longistipitata Hosoya	Dasyscyphella	longistipitata	Hosoya				cupule	Gunma	36.7833	139.067	1300	2007	5	22	Dasyscyphella longistipitata Hosoya	Dasyscyphella	longistipitata	Hosoya	Kouhei Furuya	Michiru Fujisaki
Ascomycota	16078	Dasyscyphella longistipitata Hosoya	Dasyscyphella	longistipitata	Hosoya				cupule	Gunma	36.7833	139.067	1300	2007	5	22	Dasyscyphella longistipitata Hosoya	Dasyscyphella	longistipitata	Hosoya	Kouhei Furuya	Michiru Fujisaki
Ascomycota	16079	Dasyscyphella longistipitata Hosoya	Dasyscyphella	longistipitata	Hosoya				cupule	Gunma	36.7833	139.067	1300	2007	5	22	Dasyscyphella longistipitata Hosoya	Dasyscyphella	longistipitata	Hosoya	Kouhei Furuya	Michiru Fujisaki
Ascomycota	16080	Dasyscyphella longistipitata Hosoya	Dasyscyphella	longistipitata	Hosoya				cupule	Aomori	40.4558	141.491	125	2007	5	13	Dasyscyphella longistipitata Hosoya	Dasyscyphella	longistipitata	Hosoya	Mahoro Suzuki	Michiru Fujisaki
Ascomycota	16081	Dasyscyphella longistipitata Hosoya	Dasyscyphella	longistipitata	Hosoya				cupule	Aomori	40.4558	141.491	125	2007	5	13	Dasyscyphella longistipitata Hosoya	Dasyscyphella	longistipitata	Hosoya	Mahoro Suzuki	Michiru Fujisaki
Ascomycota	16082	Dasyscyphella longistipitata Hosoya	Dasyscyphella	longistipitata	Hosoya				cupule	Aomori	40.4558	141.491	125	2007	5	13	Dasyscyphella longistipitata Hosoya	Dasyscyphella	longistipitata	Hosoya	Mahoro Suzuki	Michiru Fujisaki
Ascomycota	16083	Dasyscyphella longistipitata Hosoya	Dasyscyphella	longistipitata	Hosoya				cupule	Aomori	40.4558	141.491	125	2007	5	13	Dasyscyphella longistipitata Hosoya	Dasyscyphella	longistipitata	Hosoya	Mahoro Suzuki	Michiru Fujisaki
Ascomycota	16084	Dasyscyphella longistipitata Hosoya	Dasyscyphella	longistipitata	Hosoya				cupule	Aomori	40.4558	141.491	125	2007	5	13	Dasyscyphella longistipitata Hosoya	Dasyscyphella	longistipitata	Hosoya	Mahoro Suzuki	Michiru Fujisaki
Ascomycota	16085	Dasyscyphella longistipitata Hosoya	Dasyscyphella	longistipitata	Hosoya				cupule	Aomori	40.4558	141.491	125	2007	5	13	Dasyscyphella longistipitata Hosoya	Dasyscyphella	longistipitata	Hosoya	Mahoro Suzuki	Michiru Fujisaki
Ascomycota	16086	Dasyscyphella longistipitata Hosoya	Dasyscyphella	longistipitata	Hosoya				cupule	Aomori	40.4558	141.491	125	2007	5	13	Dasyscyphella longistipitata Hosoya	Dasyscyphella	longistipitata	Hosoya	Mahoro Suzuki	Michiru Fujisaki
Ascomycota	16087	Dasyscyphella longistipitata Hosoya	Dasyscyphella	longistipitata	Hosoya				cupule	Aomori	40.4558	141.491	125	2007	5	13	Dasyscyphella longistipitata Hosoya	Dasyscyphella	longistipitata	Hosoya	Mahoro Suzuki	Michiru Fujisaki
Ascomycota	16088	Dasyscyphella longistipitata Hosoya	Dasyscyphella	longistipitata	Hosoya				cupule	Aomori	40.4558	141.491	125	2007	5	13	Dasyscyphella longistipitata Hosoya	Dasyscyphella	longistipitata	Hosoya	Mahoro Suzuki	Michiru Fujisaki
Ascomycota	16381	Dasyscyphella longistipitata Hosoya	Dasyscyphella	longistipitata	Hosoya				cupule	Niigata	36.9077	138.792	798	2007	4	22	Dasyscyphella longistipitata Hosoya	Dasyscyphella	longistipitata	Hosoya	Tsuyoshi Hosoya
Ascomycota	16382	Dasyscyphella longistipitata Hosoya	Dasyscyphella	longistipitata	Hosoya				cupule	Aomori	40.5052	140.202	268	2007	4	30	Dasyscyphella longistipitata Hosoya	Dasyscyphella	longistipitata	Hosoya	Kazuaki Tanaka
Ascomycota	16383	Dasyscyphella longistipitata Hosoya	Dasyscyphella	longistipitata	Hosoya				cupule	Miyagi	38.4667	140.683	1500	2007	5	2	Dasyscyphella longistipitata Hosoya	Dasyscyphella	longistipitata	Hosoya	Yoko Ando
Ascomycota	16384	Dasyscyphella longistipitata Hosoya	Dasyscyphella	longistipitata	Hosoya				cupule	Kumamoto	32.92	130.903	1000	2007	5	14	Dasyscyphella longistipitata Hosoya	Dasyscyphella	longistipitata	Hosoya	Hiroki Sato
Ascomycota	16385	Dasyscyphella longistipitata Hosoya	Dasyscyphella	longistipitata	Hosoya				cupule	Kumamoto	32.92	130.903	1000	2007	5	14	Dasyscyphella longistipitata Hosoya	Dasyscyphella	longistipitata	Hosoya	Hiroki Sato
Ascomycota	16386	Dasyscyphella longistipitata Hosoya	Dasyscyphella	longistipitata	Hosoya				cupule	Kumamoto	32.92	130.903	1000	2007	5	14	Dasyscyphella longistipitata Hosoya	Dasyscyphella	longistipitata	Hosoya	Hiroki Sato
Ascomycota	16387	Dasyscyphella longistipitata Hosoya	Dasyscyphella	longistipitata	Hosoya				cupule	Kumamoto	32.805	130.992	1000	2007	5	14	Dasyscyphella longistipitata Hosoya	Dasyscyphella	longistipitata	Hosoya	Hiroki Sato
Ascomycota	16388	Dasyscyphella longistipitata Hosoya	Dasyscyphella	longistipitata	Hosoya				cupule	Kumamoto	32.805	130.992	1000	2007	5	14	Dasyscyphella longistipitata Hosoya	Dasyscyphella	longistipitata	Hosoya	Hiroki Sato
Ascomycota	16389	Dasyscyphella longistipitata Hosoya	Dasyscyphella	longistipitata	Hosoya				cupule	Kumamoto	32.805	130.992	1000	2007	5	14	Dasyscyphella longistipitata Hosoya	Dasyscyphella	longistipitata	Hosoya	Hiroki Sato
Ascomycota	16390	Dasyscyphella longistipitata Hosoya	Dasyscyphella	longistipitata	Hosoya				cupule	Kumamoto	32.805	130.992	1000	2007	5	14	Dasyscyphella longistipitata Hosoya	Dasyscyphella	longistipitata	Hosoya	Hiroki Sato
Ascomycota	16391	Dasyscyphella longistipitata Hosoya	Dasyscyphella	longistipitata	Hosoya				cupule	Kumamoto	32.805	130.992	1000	2007	5	14	Dasyscyphella longistipitata Hosoya	Dasyscyphella	longistipitata	Hosoya	Hiroki Sato
Ascomycota	16392	Dasyscyphella longistipitata Hosoya	Dasyscyphella	longistipitata	Hosoya				cupule	Kumamoto	32.805	130.992	1000	2007	5	14	Dasyscyphella longistipitata Hosoya	Dasyscyphella	longistipitata	Hosoya	Hiroki Sato
Ascomycota	16393	Dasyscyphella longistipitata Hosoya	Dasyscyphella	longistipitata	Hosoya				cupule	Kumamoto	32.805	130.992	1000	2007	5	14	Dasyscyphella longistipitata Hosoya	Dasyscyphella	longistipitata	Hosoya	Hiroki Sato
Ascomycota	16394	Dasyscyphella longistipitata Hosoya	Dasyscyphella	longistipitata	Hosoya				cupule	Kumamoto	32.805	130.992	1000	2007	5	14	Dasyscyphella longistipitata Hosoya	Dasyscyphella	longistipitata	Hosoya	Hiroki Sato
Ascomycota	16395	Dasyscyphella longistipitata Hosoya	Dasyscyphella	longistipitata	Hosoya				cupule	Kumamoto	32.805	130.992	1000	2007	5	14	Dasyscyphella longistipitata Hosoya	Dasyscyphella	longistipitata	Hosoya	Hiroki Sato
Ascomycota	16396	Dasyscyphella longistipitata Hosoya	Dasyscyphella	longistipitata	Hosoya				cupule	Gunma	36.7833	139.067	1300	2007	5	22	Dasyscyphella longistipitata Hosoya	Dasyscyphella	longistipitata	Hosoya	Kouhei Furuya
Ascomycota	16397	Dasyscyphella longistipitata Hosoya	Dasyscyphella	longistipitata	Hosoya				cupule	Gunma	36.7833	139.067	1300	2007	5	22	Dasyscyphella longistipitata Hosoya	Dasyscyphella	longistipitata	Hosoya	Kouhei Furuya
Ascomycota	16398	Dasyscyphella longistipitata Hosoya	Dasyscyphella	longistipitata	Hosoya				cupule	Gunma	36.7833	139.067	1300	2007	5	22	Dasyscyphella longistipitata Hosoya	Dasyscyphella	longistipitata	Hosoya	Kouhei Furuya
Ascomycota	16399	Dasyscyphella longistipitata Hosoya	Dasyscyphella	longistipitata	Hosoya				cupule	Gunma	36.7833	139.067	1300	2007	5	22	Dasyscyphella longistipitata Hosoya	Dasyscyphella	longistipitata	Hosoya	Kouhei Furuya
Ascomycota	16400	Dasyscyphella longistipitata Hosoya	Dasyscyphella	longistipitata	Hosoya				cupule	Aomori	40.4558	141.491	125	2007	5	13	Dasyscyphella longistipitata Hosoya	Dasyscyphella	longistipitata	Hosoya	Mahoro Suzuki
Ascomycota	16401	Dasyscyphella longistipitata Hosoya	Dasyscyphella	longistipitata	Hosoya				cupule	Aomori	40.4558	141.491	125	2007	5	13	Dasyscyphella longistipitata Hosoya	Dasyscyphella	longistipitata	Hosoya	Mahoro Suzuki
Ascomycota	16402	Dasyscyphella longistipitata Hosoya	Dasyscyphella	longistipitata	Hosoya				cupule	Aomori	40.4558	141.491	125	2007	5	13	Dasyscyphella longistipitata Hosoya	Dasyscyphella	longistipitata	Hosoya	Mahoro Suzuki
Ascomycota	16403	Dasyscyphella longistipitata Hosoya	Dasyscyphella	longistipitata	Hosoya				cupule	Aomori	40.4558	141.491	125	2007	5	13	Dasyscyphella longistipitata Hosoya	Dasyscyphella	longistipitata	Hosoya	Mahoro Suzuki
Ascomycota	16432	Dasyscyphella longistipitata Hosoya	Dasyscyphella	longistipitata	Hosoya				cupule	Kanagawa	35.4714	139.992	450	2005	4	16	Dasyscyphella longistipitata Hosoya	Dasyscyphella	longistipitata	Hosoya	Rei Sasagawa	Rei Sasagawa
Ascomycota	16433	Dasyscyphella longistipitata Hosoya	Dasyscyphella	longistipitata	Hosoya				cupule	Kanagawa	35.4714	139.992	450	2005	4	16	Dasyscyphella longistipitata Hosoya	Dasyscyphella	longistipitata	Hosoya	Rei Sasagawa	Rei Sasagawa
Ascomycota	16439	Dasyscyphella longistipitata Hosoya	Dasyscyphella	longistipitata	Hosoya				cupule	Kanagawa	35.4549	138.992	1008	2005	4	17	Dasyscyphella longistipitata Hosoya	Dasyscyphella	longistipitata	Hosoya	Rei Sasagawa	Rei Sasagawa
Ascomycota	16552	Dasyscyphella longistipitata Hosoya	Dasyscyphella	longistipitata	Hosoya				cupule	Ibaraki	36.2222	140.11		2005	5	28	Dasyscyphella longistipitata Hosoya	Dasyscyphella	longistipitata	Hosoya	Rei Sasagawa	Rei Sasagawa
Ascomycota	25582	Dasyscyphella longistipitata Hosoya	Dasyscyphella	longistipitata	Hosoya				cupule	Gunma	36.7531	139.063	1012	2009	5	18	Dasyscyphella longistipitata Hosoya	Dasyscyphella	longistipitata	Hosoya	Tsuyoshi Hosoya	Tsuyoshi Hosoya
Ascomycota	31635	Dasyscyphella longistipitata Hosoya	Dasyscyphella	longistipitata	Hosoya				cupule	Ibaraki	36.2279	140.102	757	2010	4	7	Dasyscyphella longistipitata Hosoya	Dasyscyphella	longistipitata	Hosoya	Kentaro Hosaka, Donald Walker	Tsuyoshi Hosoya
Ascomycota	32166	Dasyscyphella longistipitata Hosoya	Dasyscyphella	longistipitata	Hosoya				cupule	Aomori	40.8169	140.763		2010	5	13	Dasyscyphella longistipitata Hosoya	Dasyscyphella	longistipitata	Hosoya	Kazuaki Tanaka	Tsuyoshi Hosoya
Ascomycota	32167	Dasyscyphella longistipitata Hosoya	Dasyscyphella	longistipitata	Hosoya				cupule	Kanagawa	35.2213	138.983	982	2010	5	14	Dasyscyphella longistipitata Hosoya	Dasyscyphella	longistipitata	Hosoya	Tsuyoshi Hosoya	Tsuyoshi Hosoya
Ascomycota	32168	Dasyscyphella longistipitata Hosoya	Dasyscyphella	longistipitata	Hosoya				cupule	Ehime	33.8369	132.763		2010	5	16	Dasyscyphella longistipitata Hosoya	Dasyscyphella	longistipitata	Hosoya	Tomio Okino	Tsuyoshi Hosoya
Ascomycota	35001	Dasyscyphella longistipitata Hosoya	Dasyscyphella	longistipitata	Hosoya				cupule	Kanagawa	35.4047	138.916		2010	5	22	Dasyscyphella longistipitata Hosoya	Dasyscyphella	longistipitata	Hosoya	Yoko Kimura	Tsuyoshi Hosoya
Ascomycota	35002	Dasyscyphella longistipitata Hosoya	Dasyscyphella	longistipitata	Hosoya				cupule	Niigata	37.0118	138.779	931	2010	5	14	Dasyscyphella longistipitata Hosoya	Dasyscyphella	longistipitata	Hosoya	Tsuyoshi Hosoya	Tsuyoshi Hosoya
Ascomycota	38250	Dasyscyphella longistipitata Hosoya	Dasyscyphella	longistipitata	Hosoya				cupule	Ishikawa	37.4238	137.17		2006	5	6	Dasyscyphella longistipitata Hosoya	Dasyscyphella	longistipitata	Hosoya		Yoshiyuki Ikeda
Ascomycota	38252	Dasyscyphella longistipitata Hosoya	Dasyscyphella	longistipitata	Hosoya				cupule	Ishikawa	36.4313	136.635		2006	6	11	Dasyscyphella longistipitata Hosoya	Dasyscyphella	longistipitata	Hosoya	Yoshiaki Yamashita	Yoshiyuki Ikeda
Ascomycota	38253	Dasyscyphella longistipitata Hosoya	Dasyscyphella	longistipitata	Hosoya				cupule	Ishikawa	36.5191	136.804		2007	5	27	Dasyscyphella longistipitata Hosoya	Dasyscyphella	longistipitata	Hosoya		Yoshiyuki Ikeda
Ascomycota	38439	Dasyscyphella longistipitata Hosoya	Dasyscyphella	longistipitata	Hosoya				cupule	Niigata	38.0667	138.293		2013	5	13	Dasyscyphella longistipitata Hosoya	Dasyscyphella	longistipitata	Hosoya	Harue Abe	Tsuyoshi Hosoya
Ascomycota	39237	Dasyscyphella longistipitata Hosoya	Dasyscyphella	longistipitata	Hosoya				cupule	Ibaraki	36.2254	140.1	806	2011	4	22	Dasyscyphella longistipitata Hosoya	Dasyscyphella	longistipitata	Hosoya	Tsuyoshi Hosoya	Tsuyoshi Hosoya
Ascomycota	46819	Dasyscyphella longistipitata Hosoya	Dasyscyphella	longistipitata	Hosoya				cupule	Hokkaido				2012	5	14	Dasyscyphella longistipitata Hosoya	Dasyscyphella	longistipitata	Hosoya	Tsuyoshi Hosoya, Andrin Gross	Tsuyoshi Hosoya
Ascomycota	46825	Dasyscyphella longistipitata Hosoya	Dasyscyphella	longistipitata	Hosoya				cupule	Nagano	36.5051	138.335	1215	2012	5	8	Dasyscyphella longistipitata Hosoya	Dasyscyphella	longistipitata	Hosoya	Tsuyoshi Hosoya	Tsuyoshi Hosoya
Ascomycota	46827	Dasyscyphella longistipitata Hosoya	Dasyscyphella	longistipitata	Hosoya				cupule	Kyoto	35.3505	135.733		2012	5	12	Dasyscyphella longistipitata Hosoya	Dasyscyphella	longistipitata	Hosoya	Daisuke Sakuma	Tsuyoshi Hosoya
Ascomycota	46830	Dasyscyphella longistipitata Hosoya	Dasyscyphella	longistipitata	Hosoya				cupule	Tottori				2012	5	12	Dasyscyphella longistipitata Hosoya	Dasyscyphella	longistipitata	Hosoya	Takashi Shirouzu, Hideji Ushijima, Konomi Yanaga	Tsuyoshi Hosoya
Ascomycota	46831	Dasyscyphella longistipitata Hosoya	Dasyscyphella	longistipitata	Hosoya				cupule	Tottori				2012	5	12	Dasyscyphella longistipitata Hosoya	Dasyscyphella	longistipitata	Hosoya	Takashi Shirouzu, Hideji Ushijima, Konomi Yanaga	Tsuyoshi Hosoya
Ascomycota	46834	Dasyscyphella longistipitata Hosoya	Dasyscyphella	longistipitata	Hosoya				cupule	Fukushima	37.6704	140.254		2012	5	19	Dasyscyphella longistipitata Hosoya	Dasyscyphella	longistipitata	Hosoya	Tsuyoshi Hosoya, Ikuo Asai, Yoshiko Asai	Tsuyoshi Hosoya
Ascomycota	46835	Dasyscyphella longistipitata Hosoya	Dasyscyphella	longistipitata	Hosoya				cupule	Fukushima	37.663	140.285	1168	2012	5	19	Dasyscyphella longistipitata Hosoya	Dasyscyphella	longistipitata	Hosoya	Tsuyoshi Hosoya	Tsuyoshi Hosoya
Ascomycota	56167	Dasyscyphella longistipitata Hosoya	Dasyscyphella	longistipitata	Hosoya				cupule	Shimane	36.2853	133.243		1992	4	12	Dasyscyphella longistipitata Hosoya	Dasyscyphella	longistipitata	Hosoya
Ascomycota	56681	Dasyscyphella longistipitata Hosoya	Dasyscyphella	longistipitata	Hosoya				cupule	Aomori	40.7447	140.649		1994	5	7	Dasyscyphella longistipitata Hosoya	Dasyscyphella	longistipitata	Hosoya
Ascomycota	56691	Dasyscyphella longistipitata Hosoya	Dasyscyphella	longistipitata	Hosoya				cupule	Iwate	39.8538	140.83		1994	5	10	Dasyscyphella longistipitata Hosoya	Dasyscyphella	longistipitata	Hosoya
Ascomycota	56756	Dasyscyphella longistipitata Hosoya	Dasyscyphella	longistipitata	Hosoya				cupule								Dasyscyphella longistipitata Hosoya	Dasyscyphella	longistipitata	Hosoya
Ascomycota	56822	Dasyscyphella longistipitata Hosoya	Dasyscyphella	longistipitata	Hosoya				cupule	Ibaraki	36.2222	140.11		1995	4	18	Dasyscyphella longistipitata Hosoya	Dasyscyphella	longistipitata	Hosoya
Ascomycota	56863	Dasyscyphella longistipitata Hosoya	Dasyscyphella	longistipitata	Hosoya				cupule	Akita	39.7647	140.694		1995	5	16	Dasyscyphella longistipitata Hosoya	Dasyscyphella	longistipitata	Hosoya
Ascomycota	56906	Dasyscyphella longistipitata Hosoya	Dasyscyphella	longistipitata	Hosoya				cupule	Akita	40.3227	140.034		1995			Dasyscyphella longistipitata Hosoya	Dasyscyphella	longistipitata	Hosoya
Ascomycota	56954	Dasyscyphella longistipitata Hosoya	Dasyscyphella	longistipitata	Hosoya				cupule	Aomori	40.6076	140.683		1995	6	12	Dasyscyphella longistipitata Hosoya	Dasyscyphella	longistipitata	Hosoya
Ascomycota	56960	Dasyscyphella longistipitata Hosoya	Dasyscyphella	longistipitata	Hosoya				cupule	Aomori	40.5208	140.106		1995	6	10	Dasyscyphella longistipitata Hosoya	Dasyscyphella	longistipitata	Hosoya
Ascomycota	57457	Dasyscyphella longistipitata Hosoya	Dasyscyphella	longistipitata	Hosoya				cupule	Aomori	40.6762	140.869		2000	6	13	Dasyscyphella longistipitata Hosoya	Dasyscyphella	longistipitata	Hosoya
Ascomycota	36242	Dicephalospora rufocornea (Berk. & Broome) Spooner	Dicephalospora	rufocornea	(Berk. & Broome) Spooner				wood	Niigata	37.0129	138.779	931	2010	9	20	Dicephalospora rufocornea (Berk. & Broome) Spooner	Dicephalospora	rufocornea	(Berk. & Broome) Spooner	Tsuyoshi Hosoya	Tsuyoshi Hosoya
Ascomycota	237223	Digitodochium rhodoleucum Tubaki & Kubono	Digitodochium	rhodoleucum	Tubaki & Kubono				branch	Nagano				1985	5		Digitodochium rhodoleucum Tubaki & Kubono	Digitodochium	rhodoleucum	Tubaki & Kubono	Keisuke Tubaki
Ascomycota	5685	Erysiphe wadae S. Takam. & Y. Sato	Erysiphe	wadae	S. Takam. & Y. Sato				leaf	Aomori				2001	9	10	Erysiphe wadae S. Takam. & Y. Sato	Erysiphe	wadae	S. Takam. & Y. Sato	Susumu Takamatsu & S. Sato	Susumu Takamatsu
Ascomycota	48722	Helvella macropus (Pers.) P. Karst.	Helvella	macropus	(Pers.) P. Karst.					Niigata	36.8084	138.787		2012	9	30	Helvella macropus (Pers.) P. Karst.	Helvella	macropus	(Pers.) P. Karst.	Mai Suyama
Ascomycota	48391	Hymenoscyphus foliicola Abdullah, Descals & J. Webster	Hymenoscyphus	foliicola	Abdullah, Descals & J. Webster				leaf	Niigata	37.1012	138.619	336	2012	9	30	Hymenoscyphus foliicola Abdullah, Descals & J. Webster	Hymenoscyphus	foliicola	Abdullah, Descals & J. Webster	Tsuyoshi Hosoya	Tsuyoshi Hosoya
Ascomycota	57717	Hymenoscyphus scutula (Pers.) W. Phillips	Hymenoscyphus	scutula	(Pers.) W. Phillips					Hiroshima	34.4687	132.076	1315	2013	9	28	Hymenoscyphus scutula (Pers.) W. Phillips	Hymenoscyphus	scutula	(Pers.) W. Phillips	Izumi Sugimoto	Tsuyoshi Hosoya
Ascomycota	223421	Hypocrea subsplendens Yoshim. Doi	Hypocrea	subsplendens	Yoshim. Doi				bark	Iwate	39.4674	141.234		1967	8	27	Hypocrea subsplendens Yoshim. Doi	Hypocrea	subsplendens	Yoshim. Doi	Yoshimichi Doi	Yoshimichi Doi
Ascomycota	190181	Hypocrea thuemenellosulphurea Yoshim. Doi	Hypocrea	thuemenellosulphurea	Yoshim. Doi				wood	Kanagawa	35.4592	139.214		1970	10	2	Hypocrea thuemenellosulphurea Yoshim. Doi	Hypocrea	thuemenellosulphurea	Yoshim. Doi	Yasuo Hayashi	Yoshimichi Doi
Ascomycota	190182	Hypocrea thuemenellosulphurea Yoshim. Doi	Hypocrea	thuemenellosulphurea	Yoshim. Doi				bark	Aomori	40.4404	140.943		1971	9	10	Hypocrea thuemenellosulphurea Yoshim. Doi	Hypocrea	thuemenellosulphurea	Yoshim. Doi	Yoshimichi Doi	Yoshimichi Doi
Ascomycota	48371	Incrucipulum ciliare (Schrad.) Baral	Incrucipulum	ciliare	(Schrad.) Baral				leaf	Saitama	35.9366	138.819	757	2012	9	11	Incrucipulum ciliare (Schrad.) Baral	Incrucipulum	ciliare	(Schrad.) Baral	Tsuyoshi Hosoya	Tsuyoshi Hosoya
Ascomycota	16764	Incrucipulum radiatum (Issh. Tanaka & Hosoya) Sasagawa & Hosoya	Incrucipulum	radiatum	(Issh. Tanaka & Hosoya) Sasagawa & Hosoya				leaf	Nagano	36.5356	138.362	1346	2006	9	23	Incrucipulum radiatum (Issh. Tanaka & Hosoya) Sasagawa & Hosoya	Incrucipulum	radiatum	(Issh. Tanaka & Hosoya) Sasagawa & Hosoya	Rei Sasagawa	Rei Sasagawa
Ascomycota	16769	Incrucipulum radiatum (Issh. Tanaka & Hosoya) Sasagawa & Hosoya	Incrucipulum	radiatum	(Issh. Tanaka & Hosoya) Sasagawa & Hosoya				leaf	Nagano	36.5356	138.362	1346	2006	9	24	Incrucipulum radiatum (Issh. Tanaka & Hosoya) Sasagawa & Hosoya	Incrucipulum	radiatum	(Issh. Tanaka & Hosoya) Sasagawa & Hosoya	Rei Sasagawa	Rei Sasagawa
Ascomycota	16850	Incrucipulum radiatum (Issh. Tanaka & Hosoya) Sasagawa & Hosoya	Incrucipulum	radiatum	(Issh. Tanaka & Hosoya) Sasagawa & Hosoya				leaf	Nagano	36.5356	138.362	1346	2006	9	11	Incrucipulum radiatum (Issh. Tanaka & Hosoya) Sasagawa & Hosoya	Incrucipulum	radiatum	(Issh. Tanaka & Hosoya) Sasagawa & Hosoya	Tsuyoshi Hosoya	Rei Sasagawa
Ascomycota	36248	Incrucipulum radiatum (Issh. Tanaka & Hosoya) Sasagawa & Hosoya	Incrucipulum	radiatum	(Issh. Tanaka & Hosoya) Sasagawa & Hosoya				leaf	Niigata	37.0129	138.779	931	2010	9	20	Incrucipulum radiatum (Issh. Tanaka & Hosoya) Sasagawa & Hosoya	Incrucipulum	radiatum	(Issh. Tanaka & Hosoya) Sasagawa & Hosoya	Tsuyoshi Hosoya	Tsuyoshi Hosoya
Ascomycota	48364	Incrucipulum radiatum (Issh. Tanaka & Hosoya) Sasagawa & Hosoya	Incrucipulum	radiatum	(Issh. Tanaka & Hosoya) Sasagawa & Hosoya				leaf	Nagano	36.5035	138.329	1347	2012	9	7	Incrucipulum radiatum (Issh. Tanaka & Hosoya) Sasagawa & Hosoya	Incrucipulum	radiatum	(Issh. Tanaka & Hosoya) Sasagawa & Hosoya	Tsuyoshi Hosoya	Tsuyoshi Hosoya
Ascomycota	48382	Incrucipulum radiatum (Issh. Tanaka & Hosoya) Sasagawa & Hosoya	Incrucipulum	radiatum	(Issh. Tanaka & Hosoya) Sasagawa & Hosoya				leaf	Ibaraki	36.864	140.618	483	2012	9	25	Incrucipulum radiatum (Issh. Tanaka & Hosoya) Sasagawa & Hosoya	Incrucipulum	radiatum	(Issh. Tanaka & Hosoya) Sasagawa & Hosoya	Tsuyoshi Hosoya	Tsuyoshi Hosoya
Ascomycota	48393	Incrucipulum radiatum (Issh. Tanaka & Hosoya) Sasagawa & Hosoya	Incrucipulum	radiatum	(Issh. Tanaka & Hosoya) Sasagawa & Hosoya				leaf	Niigata	37.1012	138.619	336	2012	9	30	Incrucipulum radiatum (Issh. Tanaka & Hosoya) Sasagawa & Hosoya	Incrucipulum	radiatum	(Issh. Tanaka & Hosoya) Sasagawa & Hosoya	Tsuyoshi Hosoya	Tsuyoshi Hosoya
Ascomycota	7097	Lachnum radiatum Issh. Tanaka & Hosoya	Lachnum	radiatum	Issh. Tanaka & Hosoya				leaf	Gunma	36.8353	139.249		1999	9	17	Incrucipulum radiatum (Issh. Tanaka & Hosoya) Sasagawa & Hosoya	Incrucipulum	radiatum	(Issh. Tanaka & Hosoya) Sasagawa & Hosoya	Tsuyoshi Hosoya	Tsuyoshi Hosoya
Ascomycota	57014	Lachnum radiatum Issh. Tanaka & Hosoya	Lachnum	radiatum	Issh. Tanaka & Hosoya				leaf	Nagano	36.5356	138.362		1995	8	23	Incrucipulum radiatum (Issh. Tanaka & Hosoya) Sasagawa & Hosoya	Incrucipulum	radiatum	(Issh. Tanaka & Hosoya) Sasagawa & Hosoya
Ascomycota	57374	Lachnum radiatum Issh. Tanaka & Hosoya	Lachnum	radiatum	Issh. Tanaka & Hosoya				leaf	Gunma	36.8353	139.249		1999	9	17	Incrucipulum radiatum (Issh. Tanaka & Hosoya) Sasagawa & Hosoya	Incrucipulum	radiatum	(Issh. Tanaka & Hosoya) Sasagawa & Hosoya
Ascomycota	57392	Lachnum radiatum Issh. Tanaka & Hosoya	Lachnum	radiatum	Issh. Tanaka & Hosoya				leaf	Gunma	36.8235	139.06		1999	9	18	Incrucipulum radiatum (Issh. Tanaka & Hosoya) Sasagawa & Hosoya	Incrucipulum	radiatum	(Issh. Tanaka & Hosoya) Sasagawa & Hosoya
Ascomycota	42589	Incrucipulum radiatum (Issh. Tanaka & Hosoya) Sasagawa & Hosoya	Incrucipulum	radiatum	(Issh. Tanaka & Hosoya) Sasagawa & Hosoya				leaf	Nagano	36.3385	138.334	1280	2011	9	29	Incrucipulum radiatum (Issh. Tanaka & Hosoya) Sasagawa & Hosoya	Incrucipulum	radiatum	(Issh. Tanaka & Hosoya) Sasagawa & Hosoya	Tsuyoshi Hosoya	Tsuyoshi Hosoya
Ascomycota	60844	Ionomidotis irregularis (Schwein.) E.J. D	Ionomidotis	irregularis	(Schwein.) E.J. D				wood	Aomori	40.6583	140.985		2013	10	27	Ionomidotis irregularis (Schwein.) E.J. D	Ionomidotis	irregularis	(Schwein.) E.J. D	Kinjinkenkyukai
Ascomycota	205797	Ustulina maxima (Weber) Wettst.	Ustulina	maxima	(Weber) Wettst.				bark	Ibaraki	36.2222	140.11		1937	10	10	Kretzschmaria deusta (Hoffm.) P.M.D. Martin	Kretzschmaria	deusta	(Hoffm.) P.M.D. Martin	Rokuya Imazeki	Rokuya Imazeki
Ascomycota	209205	Ustulina maxima (Weber) Wettst.	Ustulina	maxima	(Weber) Wettst.				bark	Tochigi	36.7643	139.458		1942	7	8	Kretzschmaria deusta (Hoffm.) P.M.D. Martin	Kretzschmaria	deusta	(Hoffm.) P.M.D. Martin	Rokuya Imazeki
Ascomycota	60845	Ustulina vulgaris Tul. & C. Tul.	Ustulina	vulgaris	Tul. & C. Tul.				wood	Aomori	40.6583	140.985		2013	10	27	Kretzschmaria deusta (Hoffm.) P.M.D. Martin	Kretzschmaria	deusta	(Hoffm.) P.M.D. Martin	Kinjinkenkyukai
Ascomycota	60847	Ustulina vulgaris Tul. & C. Tul.	Ustulina	vulgaris	Tul. & C. Tul.				wood	Aomori	40.6583	140.985		2013	11	8	Kretzschmaria deusta (Hoffm.) P.M.D. Martin	Kretzschmaria	deusta	(Hoffm.) P.M.D. Martin	Shinichi Kudo
Ascomycota	60886	Brunnipila fuscescens (Pers.) Baral	Brunnipila	fuscescens	(Pers.) Baral				leaf	Aomori				2013	10		Lachnum fuscescens (Pers.) P. Karst.	Lachnum	fuscescens	(Pers.) P. Karst.	Yukio Harada	Tsuyoshi Hosoya
Ascomycota	56753	Lachnum papyraceum P. Karst.	Lachnum	papyraceum	P. Karst.				leaf								Lachnum papyraceum P. Karst.	Lachnum	papyraceum	P. Karst.
Ascomycota	16656	Lachnum rhytismatis (W. Phillips) Nannf.	Lachnum	rhytismatis	(W. Phillips) Nannf.				leaf	Aomori	40.5045	140.202	275	2006	5	24	Lachnum rhytismatis (W. Phillips) Nannf.	Lachnum	rhytismatis	(W. Phillips) Nannf.	Rei Sasagawa	Rei Sasagawa
Ascomycota	50120	Dasyscyphus virgineus (Batsch) Gray	Dasyscyphus	virgineus	(Batsch) Gray				cupule	Iwate	39.4727	141.513		1973	5	14	Lachnum virgineum (Batsch) P. Karst.	Lachnum	virgineum	(Batsch) P. Karst.	Yoshio Otani	Yoshio Otani
Ascomycota	50437	Dasyscyphus virgineus (Batsch) Gray	Dasyscyphus	virgineus	(Batsch) Gray				leaf	Fukuoka	33.4838	130.902	1000	1974	3	17	Lachnum virgineum (Batsch) P. Karst.	Lachnum	virgineum	(Batsch) P. Karst.	T. Nakaike	Yoshio Otani
Ascomycota	51375	Dasyscyphus virgineus (Batsch) Gray	Dasyscyphus	virgineus	(Batsch) Gray				cupule	Ibaraki	36.2222	140.11		1978	4	25	Lachnum virgineum (Batsch) P. Karst.	Lachnum	virgineum	(Batsch) P. Karst.	Takashi Mikawa	Yoshio Otani
Ascomycota	204906	Lophionema vermisporum (Ellis) Sacc.	Lophionema	vermisporum	(Ellis) Sacc.				leaf	Gunma	36.7282	139.068		1914	8	18	Lophionema vermisporum (Ellis) Sacc.	Lophionema	vermisporum	(Ellis) Sacc.	K. Tsunoda
Ascomycota	107964	Mycosphaerella buna R. Kaneko & Kakish.	Mycosphaerella	buna	R. Kaneko & Kakish.				leaf	Ibaraki	36.924	140.586		1999	5	18	Mycosphaerella buna R. Kaneko & Kakish.	Mycosphaerella	buna	R. Kaneko & Kakish.	Reiko Kaneko	Reiko Kaneko
Ascomycota	197798	Mycosphaerella fagi (Auersw.) Lindau	Mycosphaerella	fagi	(Auersw.) Lindau				leaf	Akita	40.0515	140.154		1983	5	2	Mycosphaerella fagi (Auersw.) Lindau	Mycosphaerella	fagi	(Auersw.) Lindau	H. Kanai	Yoshimichi Doi
Ascomycota	36901	Neobulgaria pura (Pers.) Petr.	Neobulgaria	pura	(Pers.) Petr.				wood	Ehime	33.8047	133.149		2010	10	10	Neobulgaria pura (Pers.) Petr.	Neobulgaria	pura	(Pers.) Petr.	Takahiro Shiotsu	Takahiro Shiotsu
Ascomycota	45503	Neobulgaria pura (Pers.) Petr.	Neobulgaria	pura	(Pers.) Petr.				wood	Aomori	40.6583	140.985		2011	10	9	Neobulgaria pura (Pers.) Petr.	Neobulgaria	pura	(Pers.) Petr.	Keiko Kudo, Daisuke Kudo, Eriko Kudo
Ascomycota	48388	Neobulgaria pura (Pers.) Petr.	Neobulgaria	pura	(Pers.) Petr.				wood	Ibaraki	36.9395	140.587	572	2012	9	25	Neobulgaria pura (Pers.) Petr.	Neobulgaria	pura	(Pers.) Petr.	Tsuyoshi Hosoya	Tsuyoshi Hosoya
Ascomycota	48493	Neobulgaria pura (Pers.) Petr.	Neobulgaria	pura	(Pers.) Petr.				wood	Niigata	37.0951	138.624		2012	9	30	Neobulgaria pura (Pers.) Petr.	Neobulgaria	pura	(Pers.) Petr.	Teruo Akahori
Ascomycota	13538	Nectria coccinea (Pers.) Fr.	Nectria	coccinea	(Pers.) Fr.				leaf	Oita	33.1241	131.294	882	2005	10	9	Neonectria coccinea (Pers.) Rossman & Samuels	Neonectria	coccinea	(Pers.) Rossman & Samuels	Tsuyoshi Hosoya	Tsuyoshi Hosoya
Ascomycota	197455	Nectria coccinea (Pers.) Fr.	Nectria	coccinea	(Pers.) Fr.				bark	Fukushima				1982	9	19	Neonectria coccinea (Pers.) Rossman & Samuels	Neonectria	coccinea	(Pers.) Rossman & Samuels	Yoshimichi Doi
Ascomycota	204935	Nitschkia cupularis (Pers.) P. Karst.	Nitschkia	cupularis	(Pers.) P. Karst.				bark	Gunma	36.7282	139.068		1923	7	12	Nitschkia cupularis (Pers.) P. Karst.	Nitschkia	cupularis	(Pers.) P. Karst.	K. Tsunoda
Ascomycota	56771	Orbilia umbilicata Baral, Y. Zhang bis & K.Q. Zhang	Orbilia	umbilicata	Baral, Y. Zhang bis & K.Q. Zhang				wood	Nara	34.1403	136.016					Orbilia umbilicata Baral, Y. Zhang bis & K.Q. Zhang	Orbilia	umbilicata	Baral, Y. Zhang bis & K.Q. Zhang
Ascomycota	39227	Pachyella globispora K. Maruy. & Hosoya	Pachyella	globispora	K. Maruy. & Hosoya				wood	Yamanashi				2010	8	22	Pachyella globispora K. Maruy. & Hosoya	Pachyella	globispora	K. Maruy. & Hosoya	Kokichi Maruyama	Tsuyoshi Hosoya
Ascomycota	209297	Uncinula curvispora Hara	Uncinula	curvispora	Hara				leaf	Gifu	35.4384	137.53		1918	9		Parauncinula curvispora (Hara) S. Takam. & U. Braun	Parauncinula	curvispora	(Hara) S. Takam. & U. Braun	Kanesuke Hara
Ascomycota	210392	Uncinula curvispora Hara	Uncinula	curvispora	Hara				leaf	Gifu	35.4384	137.53		1928	10		Parauncinula curvispora (Hara) S. Takam. & U. Braun	Parauncinula	curvispora	(Hara) S. Takam. & U. Braun	Kanesuke Hara
Ascomycota	223335	Podostroma cordyceps (Penz. & Sacc.) Yoshim. Doi	Podostroma	cordyceps	(Penz. & Sacc.) Yoshim. Doi				leaf	Tottori	35.3903	133.534		1966	10	13	Podostroma cordyceps (Penz. & Sacc.) Yoshim. Doi	Podostroma	cordyceps	(Penz. & Sacc.) Yoshim. Doi	Yoshio Otani	Yoshimichi Doi
Ascomycota	224384	Podostroma giganteum S. Imai	Podostroma	giganteum	S. Imai				wood	Yamagata	37.9226	139.673		1972	10	9	Podostroma giganteum S. Imai	Podostroma	giganteum	S. Imai	Daisuke Shimizu	Yoshimichi Doi
Ascomycota	35029	Pyrenopeziza nervicola (Desm.) Boud.	Pyrenopeziza	nervicola	(Desm.) Boud.				leaf	Nagano	36.5038	138.329	1314	2010	6	1	Pyrenopeziza nervicola (Desm.) Boud.	Pyrenopeziza	nervicola	(Desm.) Boud.	Tsuyoshi Hosoya	Tsuyoshi Hosoya
Ascomycota	61277	Pyrenopeziza nervicola (Desm.) Boud.	Pyrenopeziza	nervicola	(Desm.) Boud.				leaf	Ibaraki	36.2259	140.097		2014	4	16	Pyrenopeziza nervicola (Desm.) Boud.	Pyrenopeziza	nervicola	(Desm.) Boud.	Tsuyoshi Hosoya
Ascomycota	32614	Scutellinia badio-berbis (Berk. ex Cooke) Kuntze	Scutellinia	badio-berbis	(Berk. ex Cooke) Kuntze				wood	Ishikawa	36.2808	136.689		1980	8	1	Scutellinia badio-berbis (Berk. ex Cooke) Kuntze	Scutellinia	badio-berbis	(Berk. ex Cooke) Kuntze	Yoshiyuki Ikeda	Yoshiyuki Ikeda
Ascomycota	29285	Scutellinia scutellata (L.) Lambotte	Scutellinia	scutellata	(L.) Lambotte				bark	Ibaraki	36.8466	140.746		1982	1	5	Scutellinia scutellata (L.) Lambotte	Scutellinia	scutellata	(L.) Lambotte
Ascomycota	42621	Tuber magnatum Picco	Tuber	magnatum	Picco					Niigata	38.0897	139.443		1994	9	29	Tuber magnatum Picco	Tuber	magnatum	Picco
Ascomycota	16160	Xylaria carpophila (Pers.) Fr.	Xylaria	carpophila	(Pers.) Fr.				cupule	Niigata	37.2055	139.065		2007	6	26	Xylaria carpophila (Pers.) Fr.	Xylaria	carpophila	(Pers.) Fr.	Taiga Kasuya	Taiga Kasuya
Ascomycota	32153	Xylaria carpophila (Pers.) Fr.	Xylaria	carpophila	(Pers.) Fr.				cupule	Kanagawa	35.2229	138.984	961	2010	5	14	Xylaria carpophila (Pers.) Fr.	Xylaria	carpophila	(Pers.) Fr.	Tsuyoshi Hosoya	Tsuyoshi Hosoya
Ascomycota	38590	Xylaria carpophila (Pers.) Fr.	Xylaria	carpophila	(Pers.) Fr.				cupule	Ishikawa	36.5191	136.804		2007	5	27	Xylaria carpophila (Pers.) Fr.	Xylaria	carpophila	(Pers.) Fr.	Yoshiaki Yamashita	Yoshiyuki Ikeda
Ascomycota	211974	Xylaria carpophila (Pers.) Fr.	Xylaria	carpophila	(Pers.) Fr.				fruit	Shizuoka	35.3281	138.739		1943	7		Xylaria carpophila (Pers.) Fr.	Xylaria	carpophila	(Pers.) Fr.	Rokuya Imazeki
Ascomycota	48721	Xylaria magnoliae J.D. Rogers	Xylaria	magnoliae	J.D. Rogers				wood	Niigata	37.0417	138.736		2012	9	30	Xylaria magnoliae J.D. Rogers	Xylaria	magnoliae	J.D. Rogers	Kensuke Seto
Ascomycota	13444	Xylaria polymorpha (Pers.) Grev.	Xylaria	polymorpha	(Pers.) Grev.				trunk	Hiroshima	34.7053	132.18		1997	11	3	Xylaria polymorpha (Pers.) Grev.	Xylaria	polymorpha	(Pers.) Grev.	Ken Katumoto
Basidiomycota	60584	Abundisporus pubertatis (Lloyd) Parmasto	Abundisporus	pubertatis	(Lloyd) Parmasto				wood	Aomori	40.6583	140.985		2012	7	29	Abundisporus pubertatis (Lloyd) Parmasto	Abundisporus	pubertatis	(Lloyd) Parmasto	Kinjinkenkyukai
Basidiomycota	212068	Fomitopsis pubertatis (Lloyd) Imazeki	Fomitopsis	pubertatis	(Lloyd) Imazeki					Shizuoka	35.3281	138.739		1943	8	29	Abundisporus pubertatis (Lloyd) Parmasto	Abundisporus	pubertatis	(Lloyd) Parmasto	Rokuya Imazeki
Basidiomycota	45446	Agrocybe acericola (Peck) Singer	Agrocybe	acericola	(Peck) Singer				wood	Aomori	40.6583	140.985		2011	6	12	Agrocybe acericola (Peck) Singer	Agrocybe	acericola	(Peck) Singer	Kinjinkenkyukai
Basidiomycota	60563	Agrocybe acericola (Peck) Singer	Agrocybe	acericola	(Peck) Singer				wood	Aomori	40.6583	140.985		2012	6	3	Agrocybe acericola (Peck) Singer	Agrocybe	acericola	(Peck) Singer	Kinjinkenkyukai
Basidiomycota	60696	Agrocybe praecox (Pers.) Fayod	Agrocybe	praecox	(Pers.) Fayod				wood	Aomori	40.6583	140.985		2013	7	21	Agrocybe praecox (Pers.) Fayod	Agrocybe	praecox	(Pers.) Fayod	Kinjinkenkyukai
Basidiomycota	206960	Trametes heteromorpha (Fr.) Bres.	Trametes	heteromorpha	(Fr.) Bres.				wood	Tochigi	36.7643	139.458		1938	11	7	Antrodia heteromorpha (Fr.) Donk	Antrodia	heteromorpha	(Fr.) Donk	Rokuya Imazeki
Basidiomycota	205197	Trametes malicola Berk. & M.A. Curtis	Trametes	malicola	Berk. & M.A. Curtis				wood	Toyama	36.7598	137.015		1923	7	2	Antrodia malicola (Berk. & M.A. Curtis) Donk	Antrodia	malicola	(Berk. & M.A. Curtis) Donk	Tsuneshige Matsumoto	Rokuya Imazeki
Basidiomycota	45459	Antrodiella brunneimontana (Corner) T. Hatt.	Antrodiella	brunneimontana	(Corner) T. Hatt.				wood	Aomori	40.6583	140.985		2011	7	24	Antrodiella brunneimontana (Corner) T. Hatt.	Antrodiella	brunneimontana	(Corner) T. Hatt.	Kinjinkenkyukai
Basidiomycota	45480	Antrodiella brunneimontana (Corner) T. Hatt.	Antrodiella	brunneimontana	(Corner) T. Hatt.				wood	Aomori	40.6583	140.985		2011	9	24	Antrodiella brunneimontana (Corner) T. Hatt.	Antrodiella	brunneimontana	(Corner) T. Hatt.	Kinjinkenkyukai
Basidiomycota	60583	Antrodiella brunneimontana (Corner) T. Hatt.	Antrodiella	brunneimontana	(Corner) T. Hatt.				wood	Aomori	40.6583	140.985		2012	7	29	Antrodiella brunneimontana (Corner) T. Hatt.	Antrodiella	brunneimontana	(Corner) T. Hatt.	Kinjinkenkyukai
Basidiomycota	48689	Antrodiella hoehnelii (Bres.) Niemelä	Antrodiella	hoehnelii	(Bres.) Niemelä				wood	Niigata	37.0417	138.736		2012	9	30	Antrodiella serpula (P. Karst.) Spirin & Niemelä	Antrodiella	serpula	(P. Karst.) Spirin & Niemelä	Takuo Sawahara	Tsutomu Hattori
Basidiomycota	37997	Armillaria cepistipes Velen.	Armillaria	cepistipes	Velen.				wood	Ishikawa	36.1536	136.771		2001	9	29	Armillaria cepistipes Velen.	Armillaria	cepistipes	Velen.	Yoshiaki Yamashita	Yuko Ota
Basidiomycota	37998	Armillaria cepistipes Velen.	Armillaria	cepistipes	Velen.				wood	Ishikawa	36.1536	136.771		2002	9	22	Armillaria cepistipes Velen.	Armillaria	cepistipes	Velen.		Yoshiyuki Ikeda
Basidiomycota	45475	Armillaria cepistipes Velen.	Armillaria	cepistipes	Velen.				wood	Aomori	40.6583	140.985		2011	9	24	Armillaria cepistipes Velen.	Armillaria	cepistipes	Velen.	Kinjinkenkyukai
Basidiomycota	45497	Armillaria cepistipes Velen.	Armillaria	cepistipes	Velen.				wood	Aomori	40.6583	140.985		2011	10	9	Armillaria cepistipes Velen.	Armillaria	cepistipes	Velen.	Osamu Tsujimura
Basidiomycota	60650	Armillaria cepistipes Velen.	Armillaria	cepistipes	Velen.				wood	Aomori	40.6933	140.938		2012	10	10	Armillaria cepistipes Velen.	Armillaria	cepistipes	Velen.	Shinichi Kudo
Basidiomycota	234115	Marasmiellus adonis (Bull.) Singer	Marasmiellus	adonis	(Bull.) Singer				leaf	Kyoto	35.3061	135.719		1963	9	30	Atheniella adonis (Bull.) Redhead, Moncalvo, Vilgalys, Desjardin & B.A. Perry	Atheniella	adonis	(Bull.) Redhead, Moncalvo, Vilgalys, Desjardin & B.A. Perry	Yoshimichi Doi
Basidiomycota	41186	Auricularia auricula (L.) Underw.	Auricularia	auricula	(L.) Underw.				wood	Ibaraki	36.1024	140.114		2011	7	7	Auricularia auricula-judae (Bull.) Quél.	Auricularia	auricula-judae	(Bull.) Quél.	Kentaro Hosaka
Basidiomycota	60575	Auricularia auricula (L.) Underw.	Auricularia	auricula	(L.) Underw.				wood	Aomori	40.6583	140.985		2012	7	8	Auricularia auricula-judae (Bull.) Quél.	Auricularia	auricula-judae	(Bull.) Quél.	Kinjinkenkyukai
Basidiomycota	60603	Auricularia auricula (L.) Underw.	Auricularia	auricula	(L.) Underw.				wood	Aomori	40.6933	140.938		2012	8	19	Auricularia auricula-judae (Bull.) Quél.	Auricularia	auricula-judae	(Bull.) Quél.	Kinjinkenkyukai
Basidiomycota	196709	Hirneola auricula-judae (Bull.) Berk.	Hirneola	auricula-judae	(Bull.) Berk.					Gunma	36.4922	138.67		1916	9	24	Auricularia auricula-judae (Bull.) Quél.	Auricularia	auricula-judae	(Bull.) Quél.	K. Tsunoda
Basidiomycota	41183	Auricularia polytricha (Mont.) Sacc.	Auricularia	polytricha	(Mont.) Sacc.				wood	Ibaraki	36.1024	140.114		2011	7	7	Auricularia nigricans (Sw.) Birkebak, Looney & Sánchez-García	Auricularia	nigricans	(Sw.) Birkebak, Looney & Sánchez-García	Kentaro Hosaka
Basidiomycota	60618	Baeospora myriadophylla (Peck) Singer	Baeospora	myriadophylla	(Peck) Singer				wood	Aomori	40.6583	140.985		2012	8	26	Baeospora myriadophylla (Peck) Singer	Baeospora	myriadophylla	(Peck) Singer	Takeyuki Yuguchi
Basidiomycota	60572	Bjerkandera adusta (Willd.) P. Karst.	Bjerkandera	adusta	(Willd.) P. Karst.				wood	Aomori	40.6583	140.985		2012	7	8	Bjerkandera adusta (Willd.) P. Karst.	Bjerkandera	adusta	(Willd.) P. Karst.	Kinjinkenkyukai
Basidiomycota	203330	Polyporus adustus (Willd.) Fr.	Polyporus	adustus	(Willd.) Fr.				stump	Unspecified	0	0		1934	7	24	Bjerkandera adusta (Willd.) P. Karst.	Bjerkandera	adusta	(Willd.) P. Karst.	Rokuya Noguchi
Basidiomycota	48485	Calocera viscosa (Pers.) Fr.	Calocera	viscosa	(Pers.) Fr.				wood	Niigata	37.0951	138.624		2012	9	30	Calocera viscosa (Pers.) Fr.	Calocera	viscosa	(Pers.) Fr.	Larissa	Zheng Ru-yong
Basidiomycota	11792	Polyporus squamosus (Huds.) Fr.	Polyporus	squamosus	(Huds.) Fr.				wood	Nagano	36.8141	137.934	1170	1990	6	17	Cerioporus squamosus (Huds.) Quél.	Cerioporus	squamosus	(Huds.) Quél.
Basidiomycota	202226	Daedalea unicolor (Bull.) Fr.	Daedalea	unicolor	(Bull.) Fr.				wood	Kumamoto	32.7343	130.995		1924	2	27	Cerrena unicolor (Bull.) Murrill	Cerrena	unicolor	(Bull.) Murrill	Sadao Yumisaki	Atsushi Yasuda
Basidiomycota	45469	Antrodiella zonata (Berk.) Ryvarden	Antrodiella	zonata	(Berk.) Ryvarden				wood	Aomori	40.6583	140.985		2011	8	26	Cerrena zonata (Berk.) H.S. Yuan	Cerrena	zonata	(Berk.) H.S. Yuan	Sinichi Kudo
Basidiomycota	60698	Antrodiella zonata (Berk.) Ryvarden	Antrodiella	zonata	(Berk.) Ryvarden				wood	Aomori	40.6583	140.985		2013	7	21	Cerrena zonata (Berk.) H.S. Yuan	Cerrena	zonata	(Berk.) H.S. Yuan	Kinjinkenkyukai
Basidiomycota	39189	Climacodon septentrionalis (Fr.) P. Karst.	Climacodon	septentrionalis	(Fr.) P. Karst.				wood	Aomori	40.6583	140.985		2010	9	25	Climacodon septentrionalis (Fr.) P. Karst.	Climacodon	septentrionalis	(Fr.) P. Karst.	Kinjinkenkyukai
Basidiomycota	212199	Creolophus septentrionalis (Fr.) Banker	Creolophus	septentrionalis	(Fr.) Banker					Shizuoka	35.3281	138.739		1943	10	10	Climacodon septentrionalis (Fr.) P. Karst.	Climacodon	septentrionalis	(Fr.) P. Karst.	Rokuya Imazeki
Basidiomycota	32404	Collybia acervata (Fr.) P. Kumm.	Collybia	acervata	(Fr.) P. Kumm.				wood	Ishikawa	36.1936	136.598		1998	10	10	Connopus acervatus (Fr.) K.W. Hughes, Mather & R.H. Petersen	Connopus	acervatus	(Fr.) K.W. Hughes, Mather & R.H. Petersen	Yoshiaki Yamashita	Yoshiyuki Ikeda
Basidiomycota	45488	Coprinellus micaceus (Bull.) Vilgalys, Hopple & Jacq. Johnson	Coprinellus	micaceus	(Bull.) Vilgalys, Hopple & Jacq. Johnson				wood	Aomori	40.6583	140.985		2011	9	24	Coprinellus micaceus (Bull.) Vilgalys, Hopple & Jacq. Johnson	Coprinellus	micaceus	(Bull.) Vilgalys, Hopple & Jacq. Johnson	Kinjinkenkyukai
Basidiomycota	60570	Coprinellus micaceus (Bull.) Vilgalys, Hopple & Jacq. Johnson	Coprinellus	micaceus	(Bull.) Vilgalys, Hopple & Jacq. Johnson				wood	Aomori	40.6583	140.985		2012	7	8	Coprinellus micaceus (Bull.) Vilgalys, Hopple & Jacq. Johnson	Coprinellus	micaceus	(Bull.) Vilgalys, Hopple & Jacq. Johnson	Kinjinkenkyukai
Basidiomycota	36842	Coprinus micaceus (Bull.) Fr.	Coprinus	micaceus	(Bull.) Fr.				wood	Ehime	33.9456	132.849		2010	10	10	Coprinellus micaceus (Bull.) Vilgalys, Hopple & Jacq. Johnson	Coprinellus	micaceus	(Bull.) Vilgalys, Hopple & Jacq. Johnson	Yoko Nakamura	Yoko Nakamura
Basidiomycota	48601	Dermocybe semisanguinea (Fr.) M.M. Moser	Dermocybe	semisanguinea	(Fr.) M.M. Moser				wood	Niigata	36.8084	138.787		2012	9	30	Cortinarius semisanguineus (Fr.) Gillet	Cortinarius	semisanguineus	(Fr.) Gillet	Kiyoshi Yoshinaga	Kiyoshi Yoshinaga
Basidiomycota	48630	Crepidotus badiofloccosus S. Imai	Crepidotus	badiofloccosus	S. Imai				wood	Niigata	37.0951	138.624		2012	9	30	Crepidotus badiofloccosus S. Imai	Crepidotus	badiofloccosus	S. Imai	Teruo Akahori
Basidiomycota	48638	Crepidotus badiofloccosus S. Imai	Crepidotus	badiofloccosus	S. Imai				wood	Niigata	37.0951	138.624		2012	9	30	Crepidotus badiofloccosus S. Imai	Crepidotus	badiofloccosus	S. Imai	Yoshiyuki Ikeda	Yoshiyuki Ikeda
Basidiomycota	60781	Crepidotus badiofloccosus S. Imai	Crepidotus	badiofloccosus	S. Imai				wood	Aomori	40.6933	140.938		2013	9	8	Crepidotus badiofloccosus S. Imai	Crepidotus	badiofloccosus	S. Imai	Kinjinkenkyukai
Basidiomycota	194947	Crepidotus subsphaerosporus (J.E. Lange) Kühner & Romagn.	Crepidotus	subsphaerosporus	(J.E. Lange) Kühner & Romagn.				wood	Kyoto	35.3061	135.719		1963	6	30	Crepidotus cesatii (Rabenh.) Sacc.	Crepidotus	cesatii	(Rabenh.) Sacc.	Yoshimichi Doi
Basidiomycota	36906	Crepidotus mollis (Schaeff.) Staude	Crepidotus	mollis	(Schaeff.) Staude				wood	Ehime	33.8047	133.149		2010	10	10	Crepidotus mollis (Schaeff.) Staude	Crepidotus	mollis	(Schaeff.) Staude	Hidehiko Ikeda	Hidehiko Ikeda
Basidiomycota	200635	Polyporus fuscus Lév.	Polyporus	fuscus	Lév.				trunk	Tokyo	35.6311	139.27		1933	7		Cyclomyces setiporus (Berk.) Pat.	Cyclomyces	setiporus	(Berk.) Pat.	Rokuya Noguchi
Basidiomycota	201461	Polyporus fuscus Lév.	Polyporus	fuscus	Lév.				wood	Gunma	36.5085	139.147		1917	5	26	Cyclomyces setiporus (Berk.) Pat.	Cyclomyces	setiporus	(Berk.) Pat.	Kingoro Tsunoda
Basidiomycota	15714	Dacrymyces aureosporus Shirouzu & Tokum.	Dacrymyces	aureosporus	Shirouzu & Tokum.				wood	Nagano	36.8254	138.441		2006	9	2	Dacrymyces aureosporus Shirouzu & Tokum.	Dacrymyces	aureosporus	Shirouzu & Tokum.	Takashi Shirouzu	Takashi Shirouzu
Basidiomycota	15717	Dacrymyces lacrymalis (Pers.) Sommerf.	Dacrymyces	lacrymalis	(Pers.) Sommerf.				branch	Nara	34.1403	136.016		2006	4	24	Dacrymyces lacrymalis (Pers.) Sommerf.	Dacrymyces	lacrymalis	(Pers.) Sommerf.	Takashi Shirouzu	Takashi Shirouzu
Basidiomycota	15718	Dacrymyces lacrymalis (Pers.) Sommerf.	Dacrymyces	lacrymalis	(Pers.) Sommerf.				branch	Nara	33.9021	135.854		2006	4	27	Dacrymyces lacrymalis (Pers.) Sommerf.	Dacrymyces	lacrymalis	(Pers.) Sommerf.	Takashi Shirouzu	Takashi Shirouzu
Basidiomycota	21039	Dacrymyces lacrymalis (Pers.) Sommerf.	Dacrymyces	lacrymalis	(Pers.) Sommerf.				branch	Nara	34.1403	136.016		2006	4	24	Dacrymyces lacrymalis (Pers.) Sommerf.	Dacrymyces	lacrymalis	(Pers.) Sommerf.	Takashi Shirouzu
Basidiomycota	21057	Dacrymyces stillatus Nees	Dacrymyces	stillatus	Nees				branch	Nara	34.1403	136.016		2006	7	4	Dacrymyces stillatus Nees	Dacrymyces	stillatus	Nees	Takashi Shirouzu
Basidiomycota	3358	Daedalea dickinsii Yasuda	Daedalea	dickinsii	Yasuda				wood	Fukushima	37.5666	140.054		1925	8	4	Daedalea dickinsii Yasuda	Daedalea	dickinsii	Yasuda		Kiyowo Aoshima
Basidiomycota	45460	Daedalea dickinsii Yasuda	Daedalea	dickinsii	Yasuda				wood	Aomori	40.6583	140.985		2011	7	24	Daedalea dickinsii Yasuda	Daedalea	dickinsii	Yasuda	Kinjinkenkyukai
Basidiomycota	48698	Daedalea dickinsii Yasuda	Daedalea	dickinsii	Yasuda				wood	Niigata	37.0951	138.624		2012	9	30	Daedalea dickinsii Yasuda	Daedalea	dickinsii	Yasuda	Keiko Kitabayashi	Makoto Hashiya
Basidiomycota	60568	Daedalea dickinsii Yasuda	Daedalea	dickinsii	Yasuda				wood	Aomori	40.6583	140.985		2012	7	8	Daedalea dickinsii Yasuda	Daedalea	dickinsii	Yasuda	Kinjinkenkyukai
Basidiomycota	60701	Daedalea dickinsii Yasuda	Daedalea	dickinsii	Yasuda				wood	Aomori	40.6583	140.985		2013	7	21	Daedalea dickinsii Yasuda	Daedalea	dickinsii	Yasuda	Kinjinkenkyukai
Basidiomycota	221684	Trametes dickinsii Berk. ex Cooke	Trametes	dickinsii	Berk. ex Cooke				wood	Aomori	40.5801	140.985		1937	6	30	Daedalea dickinsii Yasuda	Daedalea	dickinsii	Yasuda	Kenzou Sawada	Kaneyoshi Sawada
Basidiomycota	221693	Trametes dickinsii Berk. ex Cooke	Trametes	dickinsii	Berk. ex Cooke				wood	Akita	39.7088	140.731		1935	7	27	Daedalea dickinsii Yasuda	Daedalea	dickinsii	Yasuda	Kaneyoshi Sawada	Kaneyoshi Sawada
Basidiomycota	221694	Trametes dickinsii Berk. ex Cooke	Trametes	dickinsii	Berk. ex Cooke				wood	Akita	40.4536	140.835		1937	6	30	Daedalea dickinsii Yasuda	Daedalea	dickinsii	Yasuda	Kenzou Sawada	Kaneyoshi Sawada
Basidiomycota	221696	Trametes dickinsii Berk. ex Cooke	Trametes	dickinsii	Berk. ex Cooke				wood	Akita	40.4536	140.835		1937	6	30	Daedalea dickinsii Yasuda	Daedalea	dickinsii	Yasuda	Kaneyoshi Sawada	Kaneyoshi Sawada
Basidiomycota	221699	Trametes dickinsii Berk. ex Cooke	Trametes	dickinsii	Berk. ex Cooke				wood	Aomori	40.5801	140.985		1937	6	30	Daedalea dickinsii Yasuda	Daedalea	dickinsii	Yasuda	Kenzou Sawada	Kaneyoshi Sawada
Basidiomycota	221702	Trametes dickinsii Berk. ex Cooke	Trametes	dickinsii	Berk. ex Cooke				wood	Akita	39.7088	140.731		1935	5	29	Daedalea dickinsii Yasuda	Daedalea	dickinsii	Yasuda	Kaneyoshi Sawada	Kaneyoshi Sawada
Basidiomycota	205591	Trametes confragosa (Bolton) Jørst.	Trametes	confragosa	(Bolton) Jørst.				wood	Fukuoka	33.4754	130.226		1937	5		Daedaleopsis confragosa (Bolton) J. Schröt.	Daedaleopsis	confragosa	(Bolton) J. Schröt.	Hajime Yoshii	Rokuya Imazeki
Basidiomycota	48710	Daedaleopsis tricolor (Bull.) Bondartsev & Singer	Daedaleopsis	tricolor	(Bull.) Bondartsev & Singer				wood	Niigata	37.0417	138.736		2012	9	30	Daedaleopsis tricolor (Bull.) Bondartsev & Singer	Daedaleopsis	tricolor	(Bull.) Bondartsev & Singer		Tsutomu Hattori
Basidiomycota	21134	Protodaedalea hispida Imazeki	Protodaedalea	hispida	Imazeki				wood	Nagano	36.8141	137.934	1170	1990	6	17	Elmerina hispida (Imazeki) Y.C. Dai & L.W. Zhou	Elmerina	hispida	(Imazeki) Y.C. Dai & L.W. Zhou
Basidiomycota	39165	Protodaedalea hispida Imazeki	Protodaedalea	hispida	Imazeki				wood	Aomori	40.6583	140.985		2010	7	4	Elmerina hispida (Imazeki) Y.C. Dai & L.W. Zhou	Elmerina	hispida	(Imazeki) Y.C. Dai & L.W. Zhou	Kinjinkenkyukai
Basidiomycota	39180	Protodaedalea hispida Imazeki	Protodaedalea	hispida	Imazeki				wood	Aomori	40.6583	140.985		2010	8	29	Elmerina hispida (Imazeki) Y.C. Dai & L.W. Zhou	Elmerina	hispida	(Imazeki) Y.C. Dai & L.W. Zhou	Kinjinkenkyukai
Basidiomycota	60579	Protodaedalea hispida Imazeki	Protodaedalea	hispida	Imazeki				wood	Aomori	40.6583	140.985		2012	7	29	Elmerina hispida (Imazeki) Y.C. Dai & L.W. Zhou	Elmerina	hispida	(Imazeki) Y.C. Dai & L.W. Zhou	Kinjinkenkyukai
Basidiomycota	60614	Protodaedalea hispida Imazeki	Protodaedalea	hispida	Imazeki				wood	Aomori	40.6583	140.985		2012	8	26	Elmerina hispida (Imazeki) Y.C. Dai & L.W. Zhou	Elmerina	hispida	(Imazeki) Y.C. Dai & L.W. Zhou	Kazuo Eguchi
Basidiomycota	60693	Protodaedalea hispida Imazeki	Protodaedalea	hispida	Imazeki				wood	Aomori	40.6583	140.985		2013	6	23	Elmerina hispida (Imazeki) Y.C. Dai & L.W. Zhou	Elmerina	hispida	(Imazeki) Y.C. Dai & L.W. Zhou	Kinjinkenkyukai
Basidiomycota	12932	Elmerina holophaea (Pat.) Parmasto	Elmerina	holophaea	(Pat.) Parmasto				wood	Aomori	40.4892	140.957		2000	7	22	Elmerina holophaea (Pat.) Parmasto	Elmerina	holophaea	(Pat.) Parmasto	Yoko Ando
Basidiomycota	12943	Elmerina holophaea (Pat.) Parmasto	Elmerina	holophaea	(Pat.) Parmasto				wood	Miyagi	38.4701	140.727		2001	7	18	Elmerina holophaea (Pat.) Parmasto	Elmerina	holophaea	(Pat.) Parmasto	Yoko Ando
Basidiomycota	12973	Elmerina holophaea (Pat.) Parmasto	Elmerina	holophaea	(Pat.) Parmasto				wood	Miyagi	38.4701	140.727		2003	6	29	Elmerina holophaea (Pat.) Parmasto	Elmerina	holophaea	(Pat.) Parmasto	Yoko Ando
Basidiomycota	13003	Elmerina holophaea (Pat.) Parmasto	Elmerina	holophaea	(Pat.) Parmasto				wood	Miyagi	38.4701	140.727		2005	6	17	Elmerina holophaea (Pat.) Parmasto	Elmerina	holophaea	(Pat.) Parmasto	Yoko Ando
Basidiomycota	13031	Elmerina holophaea (Pat.) Parmasto	Elmerina	holophaea	(Pat.) Parmasto					Yamanashi	35.7377	138.927		2005	11	6	Elmerina holophaea (Pat.) Parmasto	Elmerina	holophaea	(Pat.) Parmasto	Kokichi Maruyama
Basidiomycota	13116	Elmerina holophaea (Pat.) Parmasto	Elmerina	holophaea	(Pat.) Parmasto				wood	Aichi	35.2088	137.511		2005	9	8	Elmerina holophaea (Pat.) Parmasto	Elmerina	holophaea	(Pat.) Parmasto	Sumio Honda
Basidiomycota	13292	Elmerina holophaea (Pat.) Parmasto	Elmerina	holophaea	(Pat.) Parmasto				wood	Ishikawa	36.1491	136.739		1993	8	23	Elmerina holophaea (Pat.) Parmasto	Elmerina	holophaea	(Pat.) Parmasto	Yoshiaki Yamashita
Basidiomycota	13293	Elmerina holophaea (Pat.) Parmasto	Elmerina	holophaea	(Pat.) Parmasto				wood	Ishikawa	36.3797	136.621		2002	9	22	Elmerina holophaea (Pat.) Parmasto	Elmerina	holophaea	(Pat.) Parmasto	J. Shiroji
Basidiomycota	60842	Entoloma abortivum (Berk. & M.A. Curtis) Donk	Entoloma	abortivum	(Berk. & M.A. Curtis) Donk				wood	Aomori	40.6583	140.985		2013	10	27	Entoloma abortivum (Berk. & M.A. Curtis) Donk	Entoloma	abortivum	(Berk. & M.A. Curtis) Donk	Kinjinkenkyukai
Basidiomycota	45515	Exidia glandulosa (Bull.) Fr.	Exidia	glandulosa	(Bull.) Fr.				wood	Aomori	40.6583	140.985		2011	10	16	Exidia glandulosa (Bull.) Fr.	Exidia	glandulosa	(Bull.) Fr.	Shinichi Kudo, Kazuo Eguchi, Takashi Sasa
Basidiomycota	204059	Exidia glandulosa (Bull.) Fr.	Exidia	glandulosa	(Bull.) Fr.				wood	Kumamoto	32.7343	130.995		1924	2	27	Exidia glandulosa (Bull.) Fr.	Exidia	glandulosa	(Bull.) Fr.	Sadao Yumisaki
Basidiomycota	45522	Flammulina velutipes (Curtis) Singer	Flammulina	velutipes	(Curtis) Singer				wood	Aomori	40.6583	140.985		2011	10	16	Flammulina velutipes (Curtis) Singer	Flammulina	velutipes	(Curtis) Singer	Shinichi Kudo, Kazuo Eguchi, Takashi Sasa
Basidiomycota	60667	Flammulina velutipes (Curtis) Singer	Flammulina	velutipes	(Curtis) Singer				wood	Aomori	40.6583	140.985		2012	10	21	Flammulina velutipes (Curtis) Singer	Flammulina	velutipes	(Curtis) Singer	Kinjinkenkyukai
Basidiomycota	11795	Fomes fomentarius (L.) Fr.	Fomes	fomentarius	(L.) Fr.				wood	Nagano	36.8141	137.934	1170	1990	6	17	Fomes fomentarius (L.) Fr.	Fomes	fomentarius	(L.) Fr.
Basidiomycota	17687	Fomes fomentarius (L.) Fr.	Fomes	fomentarius	(L.) Fr.				wood	Aomori	40.6366	140.868		2006	5	26	Fomes fomentarius (L.) Fr.	Fomes	fomentarius	(L.) Fr.	Tsuyoshi Hosoya
Basidiomycota	39891	Fomes fomentarius (L.) Fr.	Fomes	fomentarius	(L.) Fr.				wood	Ishikawa	36.1536	136.771		2008	9	24	Fomes fomentarius (L.) Fr.	Fomes	fomentarius	(L.) Fr.		Yoshiyuki Ikeda
Basidiomycota	44012	Fomes fomentarius (L.) Fr.	Fomes	fomentarius	(L.) Fr.				wood	Nagano	36.834	138.486	1400	2011	11	1	Fomes fomentarius (L.) Fr.	Fomes	fomentarius	(L.) Fr.	Tsuyoshi Hosoya	Tsuyoshi Hosoya
Basidiomycota	60694	Fomes fomentarius (L.) Fr.	Fomes	fomentarius	(L.) Fr.				wood	Aomori	40.6583	140.985		2013	6	23	Fomes fomentarius (L.) Fr.	Fomes	fomentarius	(L.) Fr.	Kinjinkenkyukai
Basidiomycota	60695	Fomes fomentarius (L.) Fr.	Fomes	fomentarius	(L.) Fr.				wood	Aomori	40.6583	140.985		2013	6	23	Fomes fomentarius (L.) Fr.	Fomes	fomentarius	(L.) Fr.	Kinjinkenkyukai
Basidiomycota	60697	Fomes fomentarius (L.) Fr.	Fomes	fomentarius	(L.) Fr.				wood	Aomori	40.6583	140.985		2013	7	21	Fomes fomentarius (L.) Fr.	Fomes	fomentarius	(L.) Fr.	Kinjinkenkyukai
Basidiomycota	60846	Fomes fomentarius (L.) Fr.	Fomes	fomentarius	(L.) Fr.				wood	Aomori	40.6583	140.985		2013	10	27	Fomes fomentarius (L.) Fr.	Fomes	fomentarius	(L.) Fr.	Kinjinkenkyukai
Basidiomycota	202534	Fomes fomentarius (L.) Fr.	Fomes	fomentarius	(L.) Fr.					Oita	32.9864	131.34		1921	8	12	Fomes fomentarius (L.) Fr.	Fomes	fomentarius	(L.) Fr.	Atsushi Yasuda	Rokuya Imazeki
Basidiomycota	221254	Fomes fomentarius (L.) Fr.	Fomes	fomentarius	(L.) Fr.				wood	Akita	40.4536	140.835		1937	6	30	Fomes fomentarius (L.) Fr.	Fomes	fomentarius	(L.) Fr.	Kenzou Sawada	Kaneyoshi Sawada
Basidiomycota	221255	Fomes fomentarius (L.) Fr.	Fomes	fomentarius	(L.) Fr.				wood	Akita	39.7088	140.731		1935	7	27	Fomes fomentarius (L.) Fr.	Fomes	fomentarius	(L.) Fr.	Kaneyoshi Sawada	Kaneyoshi Sawada
Basidiomycota	3547	Ganoderma applanatum (Pers.) Pat.	Ganoderma	applanatum	(Pers.) Pat.				wood	Nagano	36.6675	137.853					Ganoderma applanatum (Pers.) Pat.	Ganoderma	applanatum	(Pers.) Pat.	T. Komiyama	Kiyowo Aoshima
Basidiomycota	4182	Ganoderma applanatum (Pers.) Pat.	Ganoderma	applanatum	(Pers.) Pat.				wood	Nagano	36.4157	137.85		1936	7		Ganoderma applanatum (Pers.) Pat.	Ganoderma	applanatum	(Pers.) Pat.	Yosio Kobayasi	K. Aoshima
Basidiomycota	38537	Ganoderma applanatum (Pers.) Pat.	Ganoderma	applanatum	(Pers.) Pat.				wood	Ishikawa	36.1536	136.771		2004	8	29	Ganoderma applanatum (Pers.) Pat.	Ganoderma	applanatum	(Pers.) Pat.	K. Yoneyama	Yoshiyuki Ikeda
Basidiomycota	238169	Ganoderma applanatum (Pers.) Pat.	Ganoderma	applanatum	(Pers.) Pat.				wood	Aomori	40.4404	140.943		1937	7	2	Ganoderma applanatum (Pers.) Pat.	Ganoderma	applanatum	(Pers.) Pat.		Yoshimichi Doi
Basidiomycota	39206	Ganoderma applanatum (Pers.) Pat.	Ganoderma	applanatum	(Pers.) Pat.				wood	Aomori	40.6583	140.985		2010	10	17	Ganoderma applanatum (Pers.) Pat.	Ganoderma	applanatum	(Pers.) Pat.	Kinjinkenkyukai
Basidiomycota	4221	Ganoderma tsunodae Yasuda	Ganoderma	tsunodae	Yasuda				wood	Ishikawa	36.172	136.629		1980	8	15	Ganoderma tsunodae Yasuda	Ganoderma	tsunodae	Yasuda	Yoshimichi Doi
Basidiomycota	12837	Ganoderma tsunodae Yasuda	Ganoderma	tsunodae	Yasuda				wood	Hiroshima	34.6857	132.239		2005	8	13	Ganoderma tsunodae Yasuda	Ganoderma	tsunodae	Yasuda	Toshikazu Imoto
Basidiomycota	12863	Ganoderma tsunodae Yasuda	Ganoderma	tsunodae	Yasuda				wood	Ehime	33.9424	132.852		1995	8	2	Ganoderma tsunodae Yasuda	Ganoderma	tsunodae	Yasuda	Tomio Okino
Basidiomycota	12962	Ganoderma tsunodae Yasuda	Ganoderma	tsunodae	Yasuda				wood	Miyagi	38.4701	140.727		2002	8	8	Ganoderma tsunodae Yasuda	Ganoderma	tsunodae	Yasuda	Yoko Ando
Basidiomycota	39172	Ganoderma tsunodae Yasuda	Ganoderma	tsunodae	Yasuda				wood	Aomori	40.6583	140.985		2010	7	24	Ganoderma tsunodae Yasuda	Ganoderma	tsunodae	Yasuda	Kinjinkenkyukai
Basidiomycota	201576	Ganoderma tsunodae Yasuda	Ganoderma	tsunodae	Yasuda				wood	Oita	32.9864	131.34		1921	8	12	Ganoderma tsunodae Yasuda	Ganoderma	tsunodae	Yasuda	Atsushi Yasuda
Basidiomycota	211924	Ganoderma tsunodae Yasuda	Ganoderma	tsunodae	Yasuda				wood	Aomori				1942	9	20	Ganoderma tsunodae Yasuda	Ganoderma	tsunodae	Yasuda	Rokuya Imazeki	Rokuya Imazeki
Basidiomycota	60665	Geastrum pectinatum Pers.	Geastrum	pectinatum	Pers.				wood	Aomori	40.6583	140.985		2012	10	21	Geastrum pectinatum Pers.	Geastrum	pectinatum	Pers.	Kinjinkenkyukai
Basidiomycota	45521	Pholiota nameko (T. Itô) S. Ito & S. Imai	Pholiota	nameko	(T. Itô) S. Ito & S. Imai				wood	Aomori	40.6583	140.985		2011	10	16	Hemistropharia albocrenulata (Peck) Jacobsson & E. Larss.	Hemistropharia	albocrenulata	(Peck) Jacobsson & E. Larss.	Shinichi Kudo, Kazuo Eguchi, Takashi Sasa
Basidiomycota	60668	Pholiota albocrenulata (Peck) Sacc.	Pholiota	albocrenulata	(Peck) Sacc.				wood	Aomori	40.6583	140.985		2012	10	21	Hemistropharia albocrenulata (Peck) Jacobsson & E. Larss.	Hemistropharia	albocrenulata	(Peck) Jacobsson & E. Larss.	Kinjinkenkyukai
Basidiomycota	60652	Hericium ramosum (Bull.) Letell.	Hericium	ramosum	(Bull.) Letell.				wood	Aomori	40.6933	140.938		2012	10	10	Hericium coralloides (Scop.) Pers.	Hericium	coralloides	(Scop.) Pers.	Shinichi Kudo
Basidiomycota	60708	Hericium erinaceum (Bull.) Pers.	Hericium	erinaceum	(Bull.) Pers.				wood	Aomori	40.6583	140.985		2013	8	11	Hericium erinaceus (Bull.) Pers.	Hericium	erinaceus	(Bull.) Pers.	Kinjinkenkyukai
Basidiomycota	211940	Hericium caput-medusae (Bull.) Pers.	Hericium	caput-medusae	(Bull.) Pers.				trunk	Aomori	41.3066	140.958		1942	9	18	Hericium erinaceus (Bull.) Pers.	Hericium	erinaceus	(Bull.) Pers.	Rokuya Imazeki	Rokuya Imazeki
Basidiomycota	39168	Hohenbuehelia reniformis (G. Mey.) Singer	Hohenbuehelia	reniformis	(G. Mey.) Singer				wood	Aomori	40.6933	140.938		2010	7	4	Hohenbuehelia reniformis (G. Mey.) Singer	Hohenbuehelia	reniformis	(G. Mey.) Singer	Kinjinkenkyukai
Basidiomycota	206973	Irpex tabacinoides Yasuda	Irpex	tabacinoides	Yasuda				wood	Tochigi	36.7643	139.458		1938	11	7	Hymenochaetopsis tabacinoides (Yasuda) S.H. He & Jiao Yang	Hymenochaetopsis	tabacinoides	(Yasuda) S.H. He & Jiao Yang	Rokuya Imazeki
Basidiomycota	45476	Hypholoma fasciculare (Huds.) P. Kumm.	Hypholoma	fasciculare	(Huds.) P. Kumm.				stump	Aomori	40.6583	140.985		2011	9	24	Hypholoma fasciculare (Huds.) P. Kumm.	Hypholoma	fasciculare	(Huds.) P. Kumm.	Kinjinkenkyukai
Basidiomycota	60574	Hypholoma fasciculare (Huds.) P. Kumm.	Hypholoma	fasciculare	(Huds.) P. Kumm.				wood	Aomori	40.6583	140.985		2012	7	8	Hypholoma fasciculare (Huds.) P. Kumm.	Hypholoma	fasciculare	(Huds.) P. Kumm.	Kinjinkenkyukai
Basidiomycota	36849	Naematoloma fasciculare (Huds.) P. Karst.	Naematoloma	fasciculare	(Huds.) P. Karst.				wood	Ehime	33.8047	133.149		2010	10	10	Hypholoma fasciculare (Huds.) P. Kumm.	Hypholoma	fasciculare	(Huds.) P. Kumm.	Hidehiko Ikeda	Hidehiko Ikeda
Basidiomycota	39212	Hypholoma sublateritium (Schaeff.) Quél.	Hypholoma	sublateritium	(Schaeff.) Quél.				wood	Aomori	40.6583	140.985		2010	11	6	Hypholoma lateritium (Schaeff.) P. Kumm.	Hypholoma	lateritium	(Schaeff.) P. Kumm.	Keiko Kudo, Shinichi Kudo
Basidiomycota	45513	Hypholoma sublateritium (Schaeff.) Quél.	Hypholoma	sublateritium	(Schaeff.) Quél.				wood	Aomori	40.6583	140.985		2011	10	16	Hypholoma lateritium (Schaeff.) P. Kumm.	Hypholoma	lateritium	(Schaeff.) P. Kumm.	Shinichi Kudo, Kazuo Eguchi, Takashi Sasa
Basidiomycota	45529	Hypholoma sublateritium (Schaeff.) Quél.	Hypholoma	sublateritium	(Schaeff.) Quél.				wood	Aomori	40.6583	140.985		2011	11	7	Hypholoma lateritium (Schaeff.) P. Kumm.	Hypholoma	lateritium	(Schaeff.) P. Kumm.	Sinichi Kudo
Basidiomycota	39204	Hypsizygus marmoreus (Peck) H.E. Bigelow	Hypsizygus	marmoreus	(Peck) H.E. Bigelow				wood	Aomori	40.6583	140.985		2010	10	17	Hypsizygus marmoreus (Peck) H.E. Bigelow	Hypsizygus	marmoreus	(Peck) H.E. Bigelow	Kinjinkenkyukai
Basidiomycota	45518	Hypsizygus marmoreus (Peck) H.E. Bigelow	Hypsizygus	marmoreus	(Peck) H.E. Bigelow				wood	Aomori	40.6583	140.985		2011	10	16	Hypsizygus marmoreus (Peck) H.E. Bigelow	Hypsizygus	marmoreus	(Peck) H.E. Bigelow	Shinichi Kudo, Kazuo Eguchi, Takashi Sasa
Basidiomycota	60843	Hypsizygus marmoreus (Peck) H.E. Bigelow	Hypsizygus	marmoreus	(Peck) H.E. Bigelow				wood	Aomori	40.6583	140.985		2013	10	27	Hypsizygus marmoreus (Peck) H.E. Bigelow	Hypsizygus	marmoreus	(Peck) H.E. Bigelow	Kinjinkenkyukai
Basidiomycota	208986	Hypsizygus marmoreus (Peck) H.E. Bigelow	Hypsizygus	marmoreus	(Peck) H.E. Bigelow					Aomori	41.3792	141.066		1942	9	14	Hypsizygus marmoreus (Peck) H.E. Bigelow	Hypsizygus	marmoreus	(Peck) H.E. Bigelow	Rokuya Imazeki	Akiyoshi Yamada
Basidiomycota	32482	Lyophyllum ulmarium (Bull.) Kühner	Lyophyllum	ulmarium	(Bull.) Kühner				wood	Ishikawa	36.3607	136.621		1999	11	7	Hypsizygus ulmarius (Bull.) Redhead	Hypsizygus	ulmarius	(Bull.) Redhead		Yoshiyuki Ikeda
Basidiomycota	200591	Inonotus sciurinus Imazeki	Inonotus	sciurinus	Imazeki				wood	Tochigi	36.7643	139.458		1934	6	13	Inonotus flavidus (Berk.) Ryvarden	Inonotus	flavidus	(Berk.) Ryvarden	Rokuya Noguchi
Basidiomycota	60582	Inonotus scaurus (Lloyd) T. Hatt.	Inonotus	scaurus	(Lloyd) T. Hatt.				stump	Aomori	40.6583	140.985		2012	7	29	Inonotus scaurus (Lloyd) T. Hatt.	Inonotus	scaurus	(Lloyd) T. Hatt.	Kinjinkenkyukai
Basidiomycota	48701	Irpex lacteus (Fr.) Fr.	Irpex	lacteus	(Fr.) Fr.				wood	Niigata	37.0417	138.736		2012	9	30	Irpex lacteus (Fr.) Fr.	Irpex	lacteus	(Fr.) Fr.	Makoto Hashiya	Tsutomu Hattori
Basidiomycota	39187	Ischnoderma resinosum (Schrad.) P. Karst.	Ischnoderma	resinosum	(Schrad.) P. Karst.				wood	Aomori	40.6583	140.985		2010	9	25	Ischnoderma resinosum (Schrad.) P. Karst.	Ischnoderma	resinosum	(Schrad.) P. Karst.	Kinjinkenkyukai
Basidiomycota	45447	Ischnoderma resinosum (Schrad.) P. Karst.	Ischnoderma	resinosum	(Schrad.) P. Karst.				wood	Aomori	40.6583	140.985		2011	6	12	Ischnoderma resinosum (Schrad.) P. Karst.	Ischnoderma	resinosum	(Schrad.) P. Karst.	Kinjinkenkyukai
Basidiomycota	45506	Ischnoderma resinosum (Schrad.) P. Karst.	Ischnoderma	resinosum	(Schrad.) P. Karst.				wood	Aomori	40.6583	140.985		2011	10	9	Ischnoderma resinosum (Schrad.) P. Karst.	Ischnoderma	resinosum	(Schrad.) P. Karst.	Keiko Kudo, Daisuke Kudo, Eriko Kudo
Basidiomycota	212394	Ischnoderma resinosum (Schrad.) P. Karst.	Ischnoderma	resinosum	(Schrad.) P. Karst.					Miyagi	38.4189	141.301		1944	11	17	Ischnoderma resinosum (Schrad.) P. Karst.	Ischnoderma	resinosum	(Schrad.) P. Karst.	Rokuya Imazeki
Basidiomycota	11244	Japonogaster oohashianus Kobayasi	Japonogaster	oohashianus	Kobayasi				trunk	Tokushima			1000	1981	1	2	Japonogaster oohashianus Kobayasi	Japonogaster	oohashianus	Kobayasi	Takashi Oohashi	K. Kobayasi
Basidiomycota	48479	Kobayasia nipponica (Kobayasi) S. Imai & A. Kawam.	Kobayasia	nipponica	(Kobayasi) S. Imai & A. Kawam.					Niigata	37.0951	138.624		2012	9	30	Kobayasia nipponica (Kobayasi) S. Imai & A. Kawam.	Kobayasia	nipponica	(Kobayasi) S. Imai & A. Kawam.	Kentaro Hosaka	Kentaro Hosaka
Basidiomycota	45452	Kuehneromyces mutabilis (Schaeff.) Singer & A.H. Sm.	Kuehneromyces	mutabilis	(Schaeff.) Singer & A.H. Sm.				wood	Aomori	40.6583	140.985		2011	7	3	Kuehneromyces mutabilis (Schaeff.) Singer & A.H. Sm.	Kuehneromyces	mutabilis	(Schaeff.) Singer & A.H. Sm.	Kinjinkenkyukai
Basidiomycota	48619	Laccaria vinaceoavellanea Hongo	Laccaria	vinaceoavellanea	Hongo				wood	Niigata	37.0951	138.624		2012	9	30	Laccaria vinaceoavellanea Hongo	Laccaria	vinaceoavellanea	Hongo	Yoshihiro Koizumi
Basidiomycota	60586	Lactarius quietus (Fr.) Fr.	Lactarius	quietus	(Fr.) Fr.				wood	Aomori	40.6583	140.985		2012	7	29	Lactarius quietus (Fr.) Fr.	Lactarius	quietus	(Fr.) Fr.	Kinjinkenkyukai
Basidiomycota	11797	Laetiporus sulphureus (Bull.) Murrill	Laetiporus	sulphureus	(Bull.) Murrill				wood	Nagano	36.7845	137.846	970	1990	6	17	Laetiporus sulphureus (Bull.) Murrill	Laetiporus	sulphureus	(Bull.) Murrill
Basidiomycota	21133	Laetiporus sulphureus (Bull.) Murrill	Laetiporus	sulphureus	(Bull.) Murrill				wood	Nagano	36.7845	137.846	970	1990	6	17	Laetiporus sulphureus (Bull.) Murrill	Laetiporus	sulphureus	(Bull.) Murrill
Basidiomycota	207203	Stereum bicolor (Pers.) Fr.	Stereum	bicolor	(Pers.) Fr.				wood	Gunma	36.6489	138.615		1939	8	10	Laxitextum bicolor (Pers.) Lentz	Laxitextum	bicolor	(Pers.) Lentz	Rokuya Imazeki
Basidiomycota	48718	Leccinum variicolor Watling	Leccinum	variicolor	Watling					Niigata	36.8084	138.787		2012	9	30	Leccinum variicolor Watling	Leccinum	variicolor	Watling		Ｔoshio Masai
Basidiomycota	45483	Lentinellus ursinus (Fr.) Kühner	Lentinellus	ursinus	(Fr.) Kühner				wood	Aomori	40.6583	140.985		2011	9	24	Lentinellus ursinus (Fr.) Kühner	Lentinellus	ursinus	(Fr.) Kühner	Kinjinkenkyukai
Basidiomycota	45498	Lentinellus ursinus (Fr.) Kühner	Lentinellus	ursinus	(Fr.) Kühner				wood	Aomori	40.6583	140.985		2011	10	9	Lentinellus ursinus (Fr.) Kühner	Lentinellus	ursinus	(Fr.) Kühner	Takeyuki Yuguchi
Basidiomycota	60611	Lentinellus ursinus (Fr.) Kühner	Lentinellus	ursinus	(Fr.) Kühner				wood	Aomori	40.6583	140.985		2012	8	26	Lentinellus ursinus (Fr.) Kühner	Lentinellus	ursinus	(Fr.) Kühner	Kinichi Tugawa
Basidiomycota	39166	Polyporus arcularius (Batsch) Fr.	Polyporus	arcularius	(Batsch) Fr.				stump	Aomori	40.6583	140.985		2010	7	4	Lentinus arcularius (Batsch) Zmitr.	Lentinus	arcularius	(Batsch) Zmitr.	Kinjinkenkyukai
Basidiomycota	45454	Polyporus arcularius (Batsch) Fr.	Polyporus	arcularius	(Batsch) Fr.				wood	Aomori	40.6583	140.985		2011	7	3	Lentinus arcularius (Batsch) Zmitr.	Lentinus	arcularius	(Batsch) Zmitr.	Kinjinkenkyukai
Basidiomycota	38975	Polyporus brumalis (Pers.) Fr.	Polyporus	brumalis	(Pers.) Fr.				wood	Ishikawa	36.2347	136.613		2002	10	4	Lentinus brumalis (Pers.) Zmitr.	Lentinus	brumalis	(Pers.) Zmitr.	K. Yoneyama	Yoshiyuki Ikeda
Basidiomycota	45526	Polyporus brumalis (Pers.) Fr.	Polyporus	brumalis	(Pers.) Fr.				wood	Aomori	40.6583	140.985		2011	10	30	Lentinus brumalis (Pers.) Zmitr.	Lentinus	brumalis	(Pers.) Zmitr.	Shinichi Kudo, Takashi Sasa, Toshiaki Yokozawa
Basidiomycota	60858	Polyporus brumalis (Pers.) Fr.	Polyporus	brumalis	(Pers.) Fr.				wood	Fukushima				1975	11	9	Lentinus brumalis (Pers.) Zmitr.	Lentinus	brumalis	(Pers.) Zmitr.
Basidiomycota	212114	Lenzites betulina (L.) Fr.	Lenzites	betulina	(L.) Fr.				wood	Miyagi	38.4189	141.301		1943	10	25	Lenzites betulina (L.) Fr.	Lenzites	betulina	(L.) Fr.	Rokuya Imazeki
Basidiomycota	39203	Leucopholiota decorosa (Peck) O.K. Mill., T.J. Volk & Bessette	Leucopholiota	decorosa	(Peck) O.K. Mill., T.J. Volk & Bessette				wood	Aomori	40.6583	140.985		2010	10	17	Leucopholiota decorosa (Peck) O.K. Mill., T.J. Volk & Bessette	Leucopholiota	decorosa	(Peck) O.K. Mill., T.J. Volk & Bessette	Kinjinkenkyukai
Basidiomycota	45511	Leucopholiota decorosa (Peck) O.K. Mill., T.J. Volk & Bessette	Leucopholiota	decorosa	(Peck) O.K. Mill., T.J. Volk & Bessette				wood	Aomori	40.6583	140.985		2011	10	16	Leucopholiota decorosa (Peck) O.K. Mill., T.J. Volk & Bessette	Leucopholiota	decorosa	(Peck) O.K. Mill., T.J. Volk & Bessette	Shinichi Kudo, Kazuo Eguchi, Takashi Sasa
Basidiomycota	45501	Lycoperdon pyriforme Schaeff.	Lycoperdon	pyriforme	Schaeff.				wood	Aomori	40.6583	140.985		2011	10	9	Lycoperdon pyriforme Schaeff.	Lycoperdon	pyriforme	Schaeff.	Takeyuki Yuguchi
Basidiomycota	45519	Lycoperdon pyriforme Schaeff.	Lycoperdon	pyriforme	Schaeff.				wood	Aomori	40.6583	140.985		2011	10	16	Lycoperdon pyriforme Schaeff.	Lycoperdon	pyriforme	Schaeff.	Shinichi Kudo, Kazuo Eguchi, Takashi Sasa
Basidiomycota	43493	Morganella subincarnata (Peck) Kreisel & Dring	Morganella	subincarnata	(Peck) Kreisel & Dring				trunk	Tottori	35.3903	133.534		1997	10	11	Lycoperdon subincarnatum Peck	Lycoperdon	subincarnatum	Peck	Shoichi Yoshimi
Basidiomycota	60581	Megacollybia clitocyboidea R.H. Petersen, Takehashi & Nagas.	Megacollybia	clitocyboidea	R.H. Petersen, Takehashi & Nagas.				wood	Aomori	40.6583	140.985		2012	7	29	Megacollybia clitocyboidea R.H. Petersen, Takehashi & Nagas.	Megacollybia	clitocyboidea	R.H. Petersen, Takehashi & Nagas.	Kinjinkenkyukai
Basidiomycota	60617	Megacollybia clitocyboidea R.H. Petersen, Takehashi & Nagas.	Megacollybia	clitocyboidea	R.H. Petersen, Takehashi & Nagas.				wood	Aomori	40.6583	140.985		2012	8	26	Megacollybia clitocyboidea R.H. Petersen, Takehashi & Nagas.	Megacollybia	clitocyboidea	R.H. Petersen, Takehashi & Nagas.	Takeyuki Yuguchi
Basidiomycota	12964	Meripilus giganteus (Pers.) P. Karst.	Meripilus	giganteus	(Pers.) P. Karst.				Meripilus giganteus	Miyagi	38.4701	140.727		2002	8	9	Meripilus giganteus (Pers.) P. Karst.	Meripilus	giganteus	(Pers.) P. Karst.	Yoko Ando
Basidiomycota	12965	Meripilus giganteus (Pers.) P. Karst.	Meripilus	giganteus	(Pers.) P. Karst.				Meripilus giganteus	Miyagi	38.4701	140.727		2002	8	10	Meripilus giganteus (Pers.) P. Karst.	Meripilus	giganteus	(Pers.) P. Karst.	Yoko Ando
Basidiomycota	13258	Meripilus giganteus (Pers.) P. Karst.	Meripilus	giganteus	(Pers.) P. Karst.				Meripilus giganteus	Ishikawa	36.3797	136.621		1977	8	15	Meripilus giganteus (Pers.) P. Karst.	Meripilus	giganteus	(Pers.) P. Karst.	Yoshiyuki Ikeda	Yoshiyuki Ikeda
Basidiomycota	13259	Meripilus giganteus (Pers.) P. Karst.	Meripilus	giganteus	(Pers.) P. Karst.				wood	Ishikawa	36.1083	136.754		1994	9	11	Meripilus giganteus (Pers.) P. Karst.	Meripilus	giganteus	(Pers.) P. Karst.	Yoshiaki Yamashita	Yoshiyuki Ikeda
Basidiomycota	39174	Meripilus giganteus (Pers.) P. Karst.	Meripilus	giganteus	(Pers.) P. Karst.				stump	Aomori	40.6583	140.985		2010	7	24	Meripilus giganteus (Pers.) P. Karst.	Meripilus	giganteus	(Pers.) P. Karst.	Kinjinkenkyukai
Basidiomycota	200011	Microporus affinis (Blume & T. Nees) Kuntze	Microporus	affinis	(Blume & T. Nees) Kuntze				Meripilus giganteus	Miyagi	38.296	141.513		1931	8	20	Microporus affinis (Blume & T. Nees) Kuntze	Microporus	affinis	(Blume & T. Nees) Kuntze	Rokuya Imazeki	Rokuya Imazeki
Basidiomycota	35982	Microporus flabelliformis (Klotzsch) Pat.	Microporus	flabelliformis	(Klotzsch) Pat.				Meripilus giganteus	Ibaraki	36.1024	140.114		2010	7	19	Microporus flabelliformis (Klotzsch) Pat.	Microporus	flabelliformis	(Klotzsch) Pat.	Kentaro Hosaka
Basidiomycota	205791	Armillaria mucida (Schrad.) P. Kumm.	Armillaria	mucida	(Schrad.) P. Kumm.				wood	Ibaraki	36.2222	140.11		1937	10	10	Mucidula mucida (Schrad.) Pat.	Mucidula	mucida	(Schrad.) Pat.	Rokuya Imazeki
Basidiomycota	211991	Armillaria mucida (Schrad.) P. Kumm.	Armillaria	mucida	(Schrad.) P. Kumm.					Shizuoka	35.3281	138.739		1943	7	1	Mucidula mucida (Schrad.) Pat.	Mucidula	mucida	(Schrad.) Pat.	Rokuya Imazeki
Basidiomycota	57568	Mucidula mucida (Schrad.) Pat. var. venosolamellata (S. Imai & Toki) R.H. Petersen	Mucidula	mucida	(Schrad.) Pat.	var.	venosolamellata	(S. Imai & Toki) R.H. Petersen	wood	Hiroshima	34.4687	132.076	1315	2013	9	28	Mucidula mucida (Schrad.) Pat.	Mucidula	mucida	(Schrad.) Pat.	Kazuko Ohno	Eiji Nagasawa
Basidiomycota	194962	Oudemansiella mucida (Schrad.) Höhn	Oudemansiella	mucida	(Schrad.) Höhn				branch	Kyoto	35.3061	135.719		1963	9	28	Mucidula mucida (Schrad.) Pat.	Mucidula	mucida	(Schrad.) Pat.	Yoshimichi Doi
Basidiomycota	36882	Oudemansiella mucida (Schrad.) Höhn.	Oudemansiella	mucida	(Schrad.) Höhn.				wood	Ehime	33.9456	132.849		2010	10	10	Mucidula mucida (Schrad.) Pat.	Mucidula	mucida	(Schrad.) Pat.	Megumi Chishiki	Megumi Chishiki
Basidiomycota	45479	Oudemansiella venosolamellata (Imazeki & Toki) Imazeki & Hongo	Oudemansiella	venosolamellata	(Imazeki & Toki) Imazeki & Hongo				wood	Aomori	40.6583	140.985		2011	9	24	Mucidula mucida (Schrad.) Pat.	Mucidula	mucida	(Schrad.) Pat.	Kinjinkenkyukai
Basidiomycota	48565	Oudemansiella venosolamellata (Imazeki & Toki) Imazeki & Hongo	Oudemansiella	venosolamellata	(Imazeki & Toki) Imazeki & Hongo				wood	Niigata	37.0951	138.624		2012	9	30	Mucidula mucida (Schrad.) Pat.	Mucidula	mucida	(Schrad.) Pat.	Megumi Chishiki
Basidiomycota	60562	Oudemansiella venosolamellata (Imazeki & Toki) Imazeki & Hongo	Oudemansiella	venosolamellata	(Imazeki & Toki) Imazeki & Hongo				wood	Aomori	40.6583	140.985		2012	6	3	Mucidula mucida (Schrad.) Pat.	Mucidula	mucida	(Schrad.) Pat.	Kinjinkenkyukai
Basidiomycota	194966	Oudemansiella venosolamellata (Imazeki & Toki) Imazeki & Hongo	Oudemansiella	venosolamellata	(Imazeki & Toki) Imazeki & Hongo				wood	Kyoto	35.3061	135.719		1963	9	30	Mucidula mucida (Schrad.) Pat.	Mucidula	mucida	(Schrad.) Pat.	Yoshimichi Doi
Basidiomycota	237531	Oudemansiella venosolamellata (Imazeki & Toki) Imazeki & Hongo	Oudemansiella	venosolamellata	(Imazeki & Toki) Imazeki & Hongo				trunk	Tottori	35.3903	133.534		1990	9	30	Mucidula mucida (Schrad.) Pat.	Mucidula	mucida	(Schrad.) Pat.	Eiji Nagasawa	Eiji Nagasawa
Basidiomycota	45571	Multiclavula mucida (Pers.) R.H. Petersen	Multiclavula	mucida	(Pers.) R.H. Petersen				wood	Aomori	40.6756	140.838		2011	8	26	Multiclavula mucida (Pers.) R.H. Petersen	Multiclavula	mucida	(Pers.) R.H. Petersen	Sinichi Kudo
Basidiomycota	43022	Mutinus caninus (Huds.) Fr. forma salmoneus	Mutinus	caninus	(Huds.) Fr.	forma	salmoneus		wood	Kyoto	35.6934	135.151		1980	8	27	Mutinus caninus (Huds.) Fr.	Mutinus	caninus	(Huds.) Fr.
Basidiomycota	45495	Mycena crocata (Schrad.) P. Kumm.	Mycena	crocata	(Schrad.) P. Kumm.				wood	Aomori	40.6583	140.985		2011	10	9	Mycena crocata (Schrad.) P. Kumm.	Mycena	crocata	(Schrad.) P. Kumm.	Keiko Kudo, Daisuke Kudo, Eriko Kudo
Basidiomycota	45512	Mycena crocata (Schrad.) P. Kumm.	Mycena	crocata	(Schrad.) P. Kumm.				wood	Aomori	40.6583	140.985		2011	10	16	Mycena crocata (Schrad.) P. Kumm.	Mycena	crocata	(Schrad.) P. Kumm.	Shinichi Kudo, Kazuo Eguchi, Takashi Sasa
Basidiomycota	45492	Mycena haematopus (Pers.) P. Kumm.	Mycena	haematopus	(Pers.) P. Kumm.				wood	Aomori	40.6583	140.985		2011	10	9	Mycena haematopus (Pers.) P. Kumm.	Mycena	haematopus	(Pers.) P. Kumm.	Keiko Kudo, Daisuke Kudo, Eriko Kudo
Basidiomycota	57586	Mycena haematopus (Pers.) P. Kumm.	Mycena	haematopus	(Pers.) P. Kumm.					Hiroshima	34.4687	132.076	1315	2013	9	28	Mycena haematopus (Pers.) P. Kumm.	Mycena	haematopus	(Pers.) P. Kumm.	Miki Kodani	Eiji Nagasawa
Basidiomycota	45525	Mycena luteopallens Peck	Mycena	luteopallens	Peck				cupule	Aomori	40.6583	140.985		2011	10	30	Mycena luteopallens Peck	Mycena	luteopallens	Peck	Shinichi Kudo, Takashi Sasa, Toshiaki Yokozawa
Basidiomycota	48556	Mycena pelianthina (Fr.) Quél.	Mycena	pelianthina	(Fr.) Quél.					Niigata	37.0951	138.624		2012	9	30	Mycena pelianthina (Fr.) Quél.	Mycena	pelianthina	(Fr.) Quél.	Kazuhiko Kondo	Yasushi Shibata
Basidiomycota	36854	Mycoleptodonoides aitchisonii (Berk.) Maas Geest.	Mycoleptodonoides	aitchisonii	(Berk.) Maas Geest.				wood	Ehime	33.8047	133.149		2010	10	10	Mycoleptodonoides aitchisonii (Berk.) Maas Geest.	Mycoleptodonoides	aitchisonii	(Berk.) Maas Geest.	Hidehiko Ikeda	Hidehiko Ikeda
Basidiomycota	36917	Mycoleptodonoides aitchisonii (Berk.) Maas Geest.	Mycoleptodonoides	aitchisonii	(Berk.) Maas Geest.				wood	Ehime	33.8047	133.149		2010	10	10	Mycoleptodonoides aitchisonii (Berk.) Maas Geest.	Mycoleptodonoides	aitchisonii	(Berk.) Maas Geest.	Daisuke Sakuma	Daisuke Sakuma
Basidiomycota	39188	Mycoleptodonoides aitchisonii (Berk.) Maas Geest.	Mycoleptodonoides	aitchisonii	(Berk.) Maas Geest.				wood	Aomori	40.6583	140.985		2010	9	25	Mycoleptodonoides aitchisonii (Berk.) Maas Geest.	Mycoleptodonoides	aitchisonii	(Berk.) Maas Geest.	Kinjinkenkyukai
Basidiomycota	45510	Mycoleptodonoides aitchisonii (Berk.) Maas Geest.	Mycoleptodonoides	aitchisonii	(Berk.) Maas Geest.				wood	Aomori	40.6583	140.985		2011	10	16	Mycoleptodonoides aitchisonii (Berk.) Maas Geest.	Mycoleptodonoides	aitchisonii	(Berk.) Maas Geest.	Shinichi Kudo, Kazuo Eguchi, Takashi Sasa
Basidiomycota	60657	Mycoleptodonoides aitchisonii (Berk.) Maas Geest.	Mycoleptodonoides	aitchisonii	(Berk.) Maas Geest.				wood	Aomori	40.6933	140.938		2012	10	12	Mycoleptodonoides aitchisonii (Berk.) Maas Geest.	Mycoleptodonoides	aitchisonii	(Berk.) Maas Geest.	Shinichi Kudo
Basidiomycota	32515	Panus suavissimus (Fr.) Singer	Panus	suavissimus	(Fr.) Singer				wood	Ishikawa	36.2347	136.613		1998	5	19	Neofavolus suavissimus (Fr.) Zmitr. & Kovalenko	Neofavolus	suavissimus	(Fr.) Zmitr. & Kovalenko	Yoshiaki Yamashita	Yoshiyuki Ikeda
Basidiomycota	32516	Panus suavissimus (Fr.) Singer	Panus	suavissimus	(Fr.) Singer				wood	Ishikawa	36.2347	136.613		1998	5	19	Neofavolus suavissimus (Fr.) Zmitr. & Kovalenko	Neofavolus	suavissimus	(Fr.) Zmitr. & Kovalenko	Yoshiaki Yamashita	Yoshiyuki Ikeda
Basidiomycota	180098	Polyporus semilaccatus (Berk.) Berk.	Polyporus	semilaccatus	(Berk.) Berk.				wood	Saitama	35.9413	138.854		1920	9	5	Neofomitella rhodophaea (Lév.) Y.C. Dai, Hai J. Li & Vlasák	Neofomitella	rhodophaea	(Lév.) Y.C. Dai, Hai J. Li & Vlasák	S. Sakaniwa
Basidiomycota	12844	Omphalotus guepiniformis (Berk.) Neda	Omphalotus	guepiniformis	(Berk.) Neda				wood	Hiroshima	34.6869	132.199		2005	10	28	Omphalotus guepiniformis (Berk.) Neda	Omphalotus	guepiniformis	(Berk.) Neda	Toshikazu Imoto
Basidiomycota	12894	Omphalotus guepiniformis (Berk.) Neda	Omphalotus	guepiniformis	(Berk.) Neda				wood	Nagano	36.8399	138.405		2005	9	11	Omphalotus guepiniformis (Berk.) Neda	Omphalotus	guepiniformis	(Berk.) Neda	T. Tsukada
Basidiomycota	12907	Omphalotus guepiniformis (Berk.) Neda	Omphalotus	guepiniformis	(Berk.) Neda				wood	Nagano	36.545	137.814		2005	9	24	Omphalotus guepiniformis (Berk.) Neda	Omphalotus	guepiniformis	(Berk.) Neda	Ueshima
Basidiomycota	13300	Omphalotus guepiniformis (Berk.) Neda	Omphalotus	guepiniformis	(Berk.) Neda				wood	Ishikawa	36.1036	136.693		1989	10	15	Omphalotus guepiniformis (Berk.) Neda	Omphalotus	guepiniformis	(Berk.) Neda	Yoshiyuki Ikeda
Basidiomycota	16875	Omphalotus guepiniformis (Berk.) Neda	Omphalotus	guepiniformis	(Berk.) Neda				trunk	Nagano	37.0244	138.524		2007	9	17	Omphalotus guepiniformis (Berk.) Neda	Omphalotus	guepiniformis	(Berk.) Neda	Taiga Kasuya	Taiga Kasuya
Basidiomycota	27362	Lampteromyces japonicus (Kawam.) Singer	Lampteromyces	japonicus	(Kawam.) Singer				trunk	Ibaraki	36.2222	140.11		1971	9	29	Omphalotus japonicus (Kawam.) Kirchm. & O.K. Mill.	Omphalotus	japonicus	(Kawam.) Kirchm. & O.K. Mill.	Yoshimichi Doi	Yoshimichi Doi
Basidiomycota	27363	Lampteromyces japonicus (Kawam.) Singer	Lampteromyces	japonicus	(Kawam.) Singer				trunk	Ibaraki	36.2222	140.11		1971	9	29	Omphalotus japonicus (Kawam.) Kirchm. & O.K. Mill.	Omphalotus	japonicus	(Kawam.) Kirchm. & O.K. Mill.	Yoshimichi Doi	Yoshimichi Doi
Basidiomycota	27364	Lampteromyces japonicus (Kawam.) Singer	Lampteromyces	japonicus	(Kawam.) Singer				trunk	Ibaraki	36.2222	140.11		1971	9	29	Omphalotus japonicus (Kawam.) Kirchm. & O.K. Mill.	Omphalotus	japonicus	(Kawam.) Kirchm. & O.K. Mill.	Yoshimichi Doi	Yoshimichi Doi
Basidiomycota	29408	Lampteromyces japonicus (Kawam.) Singer	Lampteromyces	japonicus	(Kawam.) Singer				wood	Unspecified				1981	10	28	Omphalotus japonicus (Kawam.) Kirchm. & O.K. Mill.	Omphalotus	japonicus	(Kawam.) Kirchm. & O.K. Mill.
Basidiomycota	36846	Lampteromyces japonicus (Kawam.) Singer	Lampteromyces	japonicus	(Kawam.) Singer				wood	Ehime	33.9456	132.849		2010	10	10	Omphalotus japonicus (Kawam.) Kirchm. & O.K. Mill.	Omphalotus	japonicus	(Kawam.) Kirchm. & O.K. Mill.	Minoru Kashima	Minoru Kashima
Basidiomycota	234065	Lampteromyces japonicus (Kawam.) Singer	Lampteromyces	japonicus	(Kawam.) Singer				wood	Kyoto	35.3061	135.719		1964	10	17	Omphalotus japonicus (Kawam.) Kirchm. & O.K. Mill.	Omphalotus	japonicus	(Kawam.) Kirchm. & O.K. Mill.	Yoshimichi Doi
Basidiomycota	234068	Lampteromyces japonicus (Kawam.) Singer	Lampteromyces	japonicus	(Kawam.) Singer				wood	Kyoto	35.3061	135.719		1963	6	2	Omphalotus japonicus (Kawam.) Kirchm. & O.K. Mill.	Omphalotus	japonicus	(Kawam.) Kirchm. & O.K. Mill.	Yoshimichi Doi
Basidiomycota	38597	Omphalotus japonicus (Kawam.) Kirchm. & O.K. Mill.	Omphalotus	japonicus	(Kawam.) Kirchm. & O.K. Mill.				wood	Ishikawa	36.1536	136.771		2008	9	14	Omphalotus japonicus (Kawam.) Kirchm. & O.K. Mill.	Omphalotus	japonicus	(Kawam.) Kirchm. & O.K. Mill.		Yoshiyuki Ikeda
Basidiomycota	45516	Omphalotus japonicus (Kawam.) Kirchm. & O.K. Mill.	Omphalotus	japonicus	(Kawam.) Kirchm. & O.K. Mill.				wood	Aomori	40.6583	140.985		2011	10	16	Omphalotus japonicus (Kawam.) Kirchm. & O.K. Mill.	Omphalotus	japonicus	(Kawam.) Kirchm. & O.K. Mill.	Shinichi Kudo, Kazuo Eguchi, Takashi Sasa
Basidiomycota	45561	Omphalotus japonicus (Kawam.) Kirchm. & O.K. Mill.	Omphalotus	japonicus	(Kawam.) Kirchm. & O.K. Mill.				stump	Aomori	40.6756	140.838		2011	8	12	Omphalotus japonicus (Kawam.) Kirchm. & O.K. Mill.	Omphalotus	japonicus	(Kawam.) Kirchm. & O.K. Mill.	Sinichi Kudo
Basidiomycota	57577	Omphalotus japonicus (Kawam.) Kirchm. & O.K. Mill.	Omphalotus	japonicus	(Kawam.) Kirchm. & O.K. Mill.				cupule	Hiroshima	34.4687	132.076	1315	2013	9	28	Omphalotus japonicus (Kawam.) Kirchm. & O.K. Mill.	Omphalotus	japonicus	(Kawam.) Kirchm. & O.K. Mill.	Megumi Chishiki	Eiji Nagasawa
Basidiomycota	60672	Omphalotus japonicus (Kawam.) Kirchm. & O.K. Mill.	Omphalotus	japonicus	(Kawam.) Kirchm. & O.K. Mill.				wood	Aomori	40.6583	140.985		2012	10	21	Omphalotus japonicus (Kawam.) Kirchm. & O.K. Mill.	Omphalotus	japonicus	(Kawam.) Kirchm. & O.K. Mill.	Kinjinkenkyukai
Basidiomycota	60703	Omphalotus japonicus (Kawam.) Kirchm. & O.K. Mill.	Omphalotus	japonicus	(Kawam.) Kirchm. & O.K. Mill.				wood	Aomori	40.6583	140.985		2013	8	7	Omphalotus japonicus (Kawam.) Kirchm. & O.K. Mill.	Omphalotus	japonicus	(Kawam.) Kirchm. & O.K. Mill.	Shinichi Kudo
Basidiomycota	60716	Omphalotus japonicus (Kawam.) Kirchm. & O.K. Mill.	Omphalotus	japonicus	(Kawam.) Kirchm. & O.K. Mill.				wood	Aomori	40.6583	140.985		2013	8	11	Omphalotus japonicus (Kawam.) Kirchm. & O.K. Mill.	Omphalotus	japonicus	(Kawam.) Kirchm. & O.K. Mill.	Kinjinkenkyukai
Basidiomycota	60717	Omphalotus japonicus (Kawam.) Kirchm. & O.K. Mill.	Omphalotus	japonicus	(Kawam.) Kirchm. & O.K. Mill.				wood	Aomori	40.6583	140.985		2013	8	11	Omphalotus japonicus (Kawam.) Kirchm. & O.K. Mill.	Omphalotus	japonicus	(Kawam.) Kirchm. & O.K. Mill.	Kinjinkenkyukai
Basidiomycota	60831	Omphalotus japonicus (Kawam.) Kirchm. & O.K. Mill.	Omphalotus	japonicus	(Kawam.) Kirchm. & O.K. Mill.				wood	Aomori	40.6583	140.985		2013	10	23	Omphalotus japonicus (Kawam.) Kirchm. & O.K. Mill.	Omphalotus	japonicus	(Kawam.) Kirchm. & O.K. Mill.	Shinichi Kudo
Basidiomycota	48574	Oudemansiella radicata (Relhan) Singer	Oudemansiella	radicata	(Relhan) Singer					Niigata	37.0951	138.624		2012	9	30	Oudemansiella radicata (Relhan) Singer	Oudemansiella	radicata	(Relhan) Singer	Hideo Hara	Hideo Hara
Basidiomycota	39210	Panellus serotinus (Pers.) Kühner	Panellus	serotinus	(Pers.) Kühner				wood	Aomori	40.6583	140.985		2010	11	6	Panellus serotinus (Pers.) Kühner	Panellus	serotinus	(Pers.) Kühner	Keiko Kudo, Shinichi Kudo
Basidiomycota	45524	Panellus serotinus (Pers.) Kühner	Panellus	serotinus	(Pers.) Kühner				wood	Aomori	40.6583	140.985		2011	10	30	Panellus serotinus (Pers.) Kühner	Panellus	serotinus	(Pers.) Kühner	Shinichi Kudo, Takashi Sasa, Toshiaki Yokozawa
Basidiomycota	45528	Panellus serotinus (Pers.) Kühner	Panellus	serotinus	(Pers.) Kühner				wood	Aomori	40.6583	140.985		2011	11	7	Panellus serotinus (Pers.) Kühner	Panellus	serotinus	(Pers.) Kühner	Sinichi Kudo
Basidiomycota	60830	Panellus serotinus (Pers.) Kühner	Panellus	serotinus	(Pers.) Kühner				wood	Aomori	40.6583	140.985		2013	10	23	Panellus serotinus (Pers.) Kühner	Panellus	serotinus	(Pers.) Kühner	Shinichi Kudo
Basidiomycota	36887	Panellus stipticus (Bull.) P. Karst.	Panellus	stipticus	(Bull.) P. Karst.				wood	Ehime	33.9456	132.849		2010	10	10	Panellus stipticus (Bull.) P. Karst.	Panellus	stipticus	(Bull.) P. Karst.	Iwao Shimose	Iwao Shimose
Basidiomycota	45530	Panellus stipticus (Bull.) P. Karst.	Panellus	stipticus	(Bull.) P. Karst.				wood	Aomori	40.6583	140.985		2011	11	7	Panellus stipticus (Bull.) P. Karst.	Panellus	stipticus	(Bull.) P. Karst.	Sinichi Kudo
Basidiomycota	234388	Lentinus strigosus (Schwein.) Fr.	Lentinus	strigosus	(Schwein.) Fr.				wood	Toyama				1923	7	2	Panus neostrigosus Drechsler-Santos & Wartchow	Panus	neostrigosus	Drechsler-Santos & Wartchow
Basidiomycota	194968	Panus rudis Fr.	Panus	rudis	Fr.				wood	Kyoto	35.3061	135.719		1963	5	4	Panus rudis Fr.	Panus	rudis	Fr.	Yoshimichi Doi
Basidiomycota	194970	Panus rudis Fr.	Panus	rudis	Fr.				wood	Kyoto	35.3061	135.719		1963	6	3	Panus rudis Fr.	Panus	rudis	Fr.	Yoshimichi Doi
Basidiomycota	45505	Phellinus acontextus Ryvarden	Phellinus	acontextus	Ryvarden				wood	Aomori	40.6583	140.985		2011	10	9	Phellinus acontextus Ryvarden	Phellinus	acontextus	Ryvarden	Keiko Kudo, Daisuke Kudo, Eriko Kudo
Basidiomycota	60760	Phellinus acontextus Ryvarden	Phellinus	acontextus	Ryvarden				wood	Aomori	40.6583	140.985		2013	8	30	Phellinus acontextus Ryvarden	Phellinus	acontextus	Ryvarden	Shinichi Kudo
Basidiomycota	211923	Cryptoderma fastuosum (Lév.) Imazeki	Cryptoderma	fastuosum	(Lév.) Imazeki				wood	Aomori	41.4278	141.137		1942	9	20	Phellinus fastuosus (Lév.) S. Ahmad	Phellinus	fastuosus	(Lév.) S. Ahmad	Rokuya Imazeki
Basidiomycota	206286	Polyporus illicicola Henn.	Polyporus	illicicola	Henn.				wood	Saitama	36.0527	138.926		1923	7	29	Phellinus gilvus (Schwein.) Pat.	Phellinus	gilvus	(Schwein.) Pat.	K. Sakaniwa
Basidiomycota	206929	Phlebia strigosozonata (Schwein.) Lloyd	Phlebia	strigosozonata	(Schwein.) Lloyd				wood	Gunma	36.7282	139.068		1938	9	11	Phlebia strigosozonata (Schwein.) Lloyd	Phlebia	strigosozonata	(Schwein.) Lloyd	Rokuya Imazeki
Basidiomycota	39213	Merulius tremellosus Schrad.	Merulius	tremellosus	Schrad.				wood	Aomori	40.6583	140.985		2010	11	6	Phlebia tremellosa (Schrad.) Nakasone & Burds.	Phlebia	tremellosa	(Schrad.) Nakasone & Burds.	Keiko Kudo, Shinichi Kudo
Basidiomycota	45482	Merulius tremellosus Schrad.	Merulius	tremellosus	Schrad.				wood	Aomori	40.6583	140.985		2011	9	24	Phlebia tremellosa (Schrad.) Nakasone & Burds.	Phlebia	tremellosa	(Schrad.) Nakasone & Burds.	Kinjinkenkyukai
Basidiomycota	6447	Phleogena faginea (Fr.) Link	Phleogena	faginea	(Fr.) Link				bark	Aomori	40.6762	140.869		1952	8		Phleogena faginea (Fr.) Link	Phleogena	faginea	(Fr.) Link	Yosio Kobayasi
Basidiomycota	212116	Pholiota adiposa (Batsch) P. Kumm.	Pholiota	adiposa	(Batsch) P. Kumm.				wood	Miyagi	38.4189	141.301		1943	10	25	Pholiota adiposa (Batsch) P. Kumm.	Pholiota	adiposa	(Batsch) P. Kumm.	Rokuya Imazeki
Basidiomycota	45453	Pholiota squarrosoides (Peck) Sacc.	Pholiota	squarrosoides	(Peck) Sacc.				wood	Aomori	40.6583	140.985		2011	7	3	Pholiota squarrosoides (Peck) Sacc.	Pholiota	squarrosoides	(Peck) Sacc.	Kinjinkenkyukai
Basidiomycota	45467	Pholiota squarrosoides (Peck) Sacc.	Pholiota	squarrosoides	(Peck) Sacc.				wood	Aomori	40.6583	140.985		2011	8	26	Pholiota squarrosoides (Peck) Sacc.	Pholiota	squarrosoides	(Peck) Sacc.	Sinichi Kudo
Basidiomycota	60683	Polyporellus badius (Pers.) Imazeki	Polyporellus	badius	(Pers.) Imazeki				wood	Aomori	40.6583	140.985		2012	11	16	Picipes badius (Pers.) Zmitr. & Kovalenko	Picipes	badius	(Pers.) Zmitr. & Kovalenko	Shinichi Kudo
Basidiomycota	45444	Pleurotus ostreatus (Jacq.) P. Kumm.	Pleurotus	ostreatus	(Jacq.) P. Kumm.				wood	Aomori	40.6583	140.985		2011	5	22	Pleurotus ostreatus (Jacq.) P. Kumm.	Pleurotus	ostreatus	(Jacq.) P. Kumm.	Shinichi Kudo, Takashi Sasa, Toshiaki Yokozawa
Basidiomycota	36850	Pleurotus pulmonarius (Fr.) Quél.	Pleurotus	pulmonarius	(Fr.) Quél.				wood	Ehime	33.8047	133.149		2010	10	10	Pleurotus pulmonarius (Fr.) Quél.	Pleurotus	pulmonarius	(Fr.) Quél.	Sakae Kawahara	Ei Kawahara
Basidiomycota	45455	Pleurotus pulmonarius (Fr.) Quél.	Pleurotus	pulmonarius	(Fr.) Quél.				wood	Aomori	40.6583	140.985		2011	7	3	Pleurotus pulmonarius (Fr.) Quél.	Pleurotus	pulmonarius	(Fr.) Quél.	Kinjinkenkyukai
Basidiomycota	60559	Pleurotus pulmonarius (Fr.) Quél.	Pleurotus	pulmonarius	(Fr.) Quél.				wood	Aomori	40.6583	140.985		2012	6	3	Pleurotus pulmonarius (Fr.) Quél.	Pleurotus	pulmonarius	(Fr.) Quél.	Kinjinkenkyukai
Basidiomycota	60580	Pleurotus pulmonarius (Fr.) Quél.	Pleurotus	pulmonarius	(Fr.) Quél.				wood	Aomori	40.6583	140.985		2012	7	29	Pleurotus pulmonarius (Fr.) Quél.	Pleurotus	pulmonarius	(Fr.) Quél.	Kinjinkenkyukai
Basidiomycota	60674	Pleurotus pulmonarius (Fr.) Quél.	Pleurotus	pulmonarius	(Fr.) Quél.				wood	Aomori	40.6583	140.985		2012	10	21	Pleurotus pulmonarius (Fr.) Quél.	Pleurotus	pulmonarius	(Fr.) Quél.	Kinjinkenkyukai
Basidiomycota	60689	Pleurotus pulmonarius (Fr.) Quél.	Pleurotus	pulmonarius	(Fr.) Quél.				wood	Aomori	40.6583	140.985		2013	5	26	Pleurotus pulmonarius (Fr.) Quél.	Pleurotus	pulmonarius	(Fr.) Quél.	Kinjinkenkyukai
Basidiomycota	60702	Pleurotus pulmonarius (Fr.) Quél.	Pleurotus	pulmonarius	(Fr.) Quél.				wood	Aomori	40.6583	140.985		2013	8	7	Pleurotus pulmonarius (Fr.) Quél.	Pleurotus	pulmonarius	(Fr.) Quél.	Shinichi Kudo
Basidiomycota	45531	Plicaturopsis crispa (Pers.) D.A. Reid	Plicaturopsis	crispa	(Pers.) D.A. Reid				wood	Aomori	40.6583	140.985		2011	11	7	Plicaturopsis crispa (Pers.) D.A. Reid	Plicaturopsis	crispa	(Pers.) D.A. Reid	Sinichi Kudo
Basidiomycota	45450	Pluteus cervinus (Schaeff.) P. Kumm.	Pluteus	cervinus	(Schaeff.) P. Kumm.				wood	Aomori	40.6583	140.985		2011	7	3	Pluteus cervinus (Schaeff.) P. Kumm.	Pluteus	cervinus	(Schaeff.) P. Kumm.	Kinjinkenkyukai
Basidiomycota	45461	Pluteus cervinus (Schaeff.) P. Kumm.	Pluteus	cervinus	(Schaeff.) P. Kumm.				wood	Aomori	40.6583	140.985		2011	7	24	Pluteus cervinus (Schaeff.) P. Kumm.	Pluteus	cervinus	(Schaeff.) P. Kumm.	Kinjinkenkyukai
Basidiomycota	60585	Pluteus cervinus (Schaeff.) P. Kumm.	Pluteus	cervinus	(Schaeff.) P. Kumm.				wood	Aomori	40.6583	140.985		2012	7	29	Pluteus cervinus (Schaeff.) P. Kumm.	Pluteus	cervinus	(Schaeff.) P. Kumm.	Kinjinkenkyukai
Basidiomycota	194993	Pluteus cervinus (Schaeff.) P. Kumm.	Pluteus	cervinus	(Schaeff.) P. Kumm.				wood	Kyoto	35.3061	135.719		1963	9	30	Pluteus cervinus (Schaeff.) P. Kumm.	Pluteus	cervinus	(Schaeff.) P. Kumm.	Yoshimichi Doi
Basidiomycota	12881	Pluteus pantherinus Courtec. & M. Uchida	Pluteus	pantherinus	Courtec. & M. Uchida				wood	Kumamoto	32.9943	130.861		1989	8	26	Pluteus pantherinus Courtec. & M. Uchida	Pluteus	pantherinus	Courtec. & M. Uchida	T. Shiotsu
Basidiomycota	12882	Pluteus pantherinus Courtec. & M. Uchida	Pluteus	pantherinus	Courtec. & M. Uchida				wood	Kumamoto	32.9943	130.861		2005	10	13	Pluteus pantherinus Courtec. & M. Uchida	Pluteus	pantherinus	Courtec. & M. Uchida	T. Shiotsu
Basidiomycota	195	Pluteus romellii (Britzelm.) Sacc.	Pluteus	romellii	(Britzelm.) Sacc.				wood	Ishikawa	36.4235	136.48		1994	9	23	Pluteus romellii (Britzelm.) Sacc.	Pluteus	romellii	(Britzelm.) Sacc.	Yoshiyuki Ikeda	Yoshiyuki Ikeda
Basidiomycota	32275	Pluteus romellii (Britzelm.) Sacc.	Pluteus	romellii	(Britzelm.) Sacc.				wood	Ishikawa	36.4313	136.635		2006	6	11	Pluteus romellii (Britzelm.) Sacc.	Pluteus	romellii	(Britzelm.) Sacc.		Yoshiyuki Ikeda
Basidiomycota	39087	Pluteus umbrosus (Pers.) P. Kumm.	Pluteus	umbrosus	(Pers.) P. Kumm.				wood	Ishikawa	36.1491	136.739		1994	9	23	Pluteus umbrosus (Pers.) P. Kumm.	Pluteus	umbrosus	(Pers.) P. Kumm.	Yoshiyuki Ikeda	Yoshiyuki Ikeda
Basidiomycota	39211	Pluteus umbrosus (Pers.) P. Kumm.	Pluteus	umbrosus	(Pers.) P. Kumm.				wood	Aomori	40.6583	140.985		2010	11	6	Pluteus umbrosus (Pers.) P. Kumm.	Pluteus	umbrosus	(Pers.) P. Kumm.	Keiko Kudo, Shinichi Kudo
Basidiomycota	45451	Pluteus umbrosus (Pers.) P. Kumm.	Pluteus	umbrosus	(Pers.) P. Kumm.				wood	Aomori	40.6583	140.985		2011	7	3	Pluteus umbrosus (Pers.) P. Kumm.	Pluteus	umbrosus	(Pers.) P. Kumm.	Kinjinkenkyukai
Basidiomycota	60569	Pluteus umbrosus (Pers.) P. Kumm.	Pluteus	umbrosus	(Pers.) P. Kumm.				wood	Aomori	40.6583	140.985		2012	7	8	Pluteus umbrosus (Pers.) P. Kumm.	Pluteus	umbrosus	(Pers.) P. Kumm.	Kinjinkenkyukai
Basidiomycota	60666	Pluteus umbrosus (Pers.) P. Kumm.	Pluteus	umbrosus	(Pers.) P. Kumm.				wood	Aomori	40.6583	140.985		2012	10	21	Pluteus umbrosus (Pers.) P. Kumm.	Pluteus	umbrosus	(Pers.) P. Kumm.	Kinjinkenkyukai
Basidiomycota	45499	Polyporus badius Jungh.	Polyporus	badius	Jungh.				wood	Aomori	40.6583	140.985		2011	10	9	Polyporus badius Jungh.	Polyporus	badius	Jungh.	Takeyuki Yuguchi
Basidiomycota	13110	Polyporus tuberaster (Jacq. ex Pers.) Fr.	Polyporus	tuberaster	(Jacq. ex Pers.) Fr.				wood	Gunma	36.0127	138.691		2005	9	24	Polyporus tuberaster (Jacq. ex Pers.) Fr.	Polyporus	tuberaster	(Jacq. ex Pers.) Fr.	Takashi Suda
Basidiomycota	13112	Polyporus tuberaster (Jacq. ex Pers.) Fr.	Polyporus	tuberaster	(Jacq. ex Pers.) Fr.				wood	Gunma	36.5089	138.591		2005	10	17	Polyporus tuberaster (Jacq. ex Pers.) Fr.	Polyporus	tuberaster	(Jacq. ex Pers.) Fr.	Takashi Suda
Basidiomycota	45449	Polyporus tuberaster (Jacq. ex Pers.) Fr.	Polyporus	tuberaster	(Jacq. ex Pers.) Fr.				wood	Aomori	40.6583	140.985		2011	6	12	Polyporus tuberaster (Jacq. ex Pers.) Fr.	Polyporus	tuberaster	(Jacq. ex Pers.) Fr.	Kinjinkenkyukai
Basidiomycota	60560	Polyporus tuberaster (Jacq. ex Pers.) Fr.	Polyporus	tuberaster	(Jacq. ex Pers.) Fr.				wood	Aomori	40.6583	140.985		2012	6	3	Polyporus tuberaster (Jacq. ex Pers.) Fr.	Polyporus	tuberaster	(Jacq. ex Pers.) Fr.	Kinjinkenkyukai
Basidiomycota	60759	Polyporus tuberaster (Jacq. ex Pers.) Fr.	Polyporus	tuberaster	(Jacq. ex Pers.) Fr.				wood	Aomori	40.6583	140.985		2013	8	30	Polyporus tuberaster (Jacq. ex Pers.) Fr.	Polyporus	tuberaster	(Jacq. ex Pers.) Fr.	Shinichi Kudo
Basidiomycota	60664	Ponticulomyces kedrovayae R.H. Petersen	Ponticulomyces	kedrovayae	R.H. Petersen				wood	Aomori	40.6583	140.985		2012	10	21	Ponticulomyces kedrovayae R.H. Petersen	Ponticulomyces	kedrovayae	R.H. Petersen	Kinjinkenkyukai
Basidiomycota	212393	Tyromyces caesius (Schrad.) Murrill	Tyromyces	caesius	(Schrad.) Murrill				wood	Miyagi	38.4189	141.301		1944	11	17	Postia caesia (Schrad.) P. Karst.	Postia	caesia	(Schrad.) P. Karst.	Rokuya Imazeki
Basidiomycota	45491	Psathyrella multissima (S. Imai) Hongo	Psathyrella	multissima	(S. Imai) Hongo				wood	Aomori	40.6583	140.985		2011	9	24	Psathyrella multissima (S. Imai) Hongo	Psathyrella	multissima	(S. Imai) Hongo	Tatsuyuki Koizumi
Basidiomycota	195004	Psathyrella multissima (S. Imai) Hongo	Psathyrella	multissima	(S. Imai) Hongo				branch	Kyoto	35.3061	135.719		1963	6	20	Psathyrella multissima (S. Imai) Hongo	Psathyrella	multissima	(S. Imai) Hongo	Yoshimichi Doi
Basidiomycota	45484	Psathyrella piluliformis (Bull.) P.D. Orton	Psathyrella	piluliformis	(Bull.) P.D. Orton				wood	Aomori	40.6583	140.985		2011	9	24	Psathyrella piluliformis (Bull.) P.D. Orton	Psathyrella	piluliformis	(Bull.) P.D. Orton	Kinjinkenkyukai
Basidiomycota	45471	Pseudoclitocybe cyathiformis (Bull.) Singer	Pseudoclitocybe	cyathiformis	(Bull.) Singer				wood	Aomori	40.6583	140.985		2011	9	24	Pseudoclitocybe cyathiformis (Bull.) Singer	Pseudoclitocybe	cyathiformis	(Bull.) Singer	Kinjinkenkyukai
Basidiomycota	57490	Pseudoclitocybe cyathiformis (Bull.) Singer	Pseudoclitocybe	cyathiformis	(Bull.) Singer				wood	Hiroshima	34.4687	132.076	1315	2013	9	28	Pseudoclitocybe cyathiformis (Bull.) Singer	Pseudoclitocybe	cyathiformis	(Bull.) Singer	Izumi Sugimoto	Eiji Nagasawa
Basidiomycota	186240	Pucciniastrum fagi G. Yamada	Pucciniastrum	fagi	G. Yamada				leaf	Fukuoka				1939	11	5	Pucciniastrum fagi G. Yamada	Pucciniastrum	fagi	G. Yamada	T. Katsuro
Basidiomycota	233150	Pucciniastrum fagi G. Yamada	Pucciniastrum	fagi	G. Yamada				leaf	Kagoshima				1939	10		Pucciniastrum fagi G. Yamada	Pucciniastrum	fagi	G. Yamada	Naohide Hiratsuka	Naohide Hiratsuka
Basidiomycota	233151	Pucciniastrum fagi G. Yamada	Pucciniastrum	fagi	G. Yamada				leaf	Iwate				1904	10		Pucciniastrum fagi G. Yamada	Pucciniastrum	fagi	G. Yamada	G. Yamada	Naohide Hiratsuka
Basidiomycota	233152	Pucciniastrum fagi G. Yamada	Pucciniastrum	fagi	G. Yamada				leaf	Oita				1939	10		Pucciniastrum fagi G. Yamada	Pucciniastrum	fagi	G. Yamada	Naohide Hiratsuka	Naohide Hiratsuka
Basidiomycota	32273	Punctularia strigosazonata (Schwein.) P.H.B. Talbot	Punctularia	strigosazonata	(Schwein.) P.H.B. Talbot				wood	Ishikawa	36.2347	136.613		1998	10	4	Punctularia strigosozonata (Schwein.) P.H.B. Talbot	Punctularia	strigosozonata	(Schwein.) P.H.B. Talbot		Yoshiyuki Ikeda
Basidiomycota	48688	Punctularia strigosozonata (Schwein.) P.H.B. Talbot	Punctularia	strigosozonata	(Schwein.) P.H.B. Talbot				stump	Niigata	37.0417	138.736		2012	9	30	Punctularia strigosozonata (Schwein.) P.H.B. Talbot	Punctularia	strigosozonata	(Schwein.) P.H.B. Talbot	Seikichi Sato	Tsutomu Hattori
Basidiomycota	207191	Trametes cinnabarina (Jacq.) Fr.	Trametes	cinnabarina	(Jacq.) Fr.				wood	Yamanashi	35.3329	138.398		1939	7	22	Pycnoporus cinnabarinus (Jacq.) P. Karst.	Pycnoporus	cinnabarinus	(Jacq.) P. Karst.	Rokuya Imazeki
Basidiomycota	12856	Pyrrhoderma sendaiense (Yasuda) Imazeki	Pyrrhoderma	sendaiense	(Yasuda) Imazeki					Ehime	33.7866	133.132		1994	10	13	Pyrrhoderma sendaiense (Yasuda) Imazeki	Pyrrhoderma	sendaiense	(Yasuda) Imazeki	Tomio Okino
Basidiomycota	48717	Rhodocollybia maculata (Alb. & Schwein.) Singer	Rhodocollybia	maculata	(Alb. & Schwein.) Singer				wood	Niigata	37.0417	138.736		2012	9	30	Rhodocollybia maculata (Alb. & Schwein.) Singer	Rhodocollybia	maculata	(Alb. & Schwein.) Singer	Michiyo Nabe	Michiyo Nabe
Basidiomycota	48528	Russula alboareolata Hongo	Russula	alboareolata	Hongo				wood	Niigata	37.0951	138.624		2012	9	30	Russula alboareolata Hongo	Russula	alboareolata	Hongo	Naoko Izawa
Basidiomycota	48535	Russula vesca Fr.	Russula	vesca	Fr.					Niigata	37.0951	138.624		2012	9	30	Russula vesca Fr.	Russula	vesca	Fr.	Kazuhiko Kondo	Yoshito Shimono
Basidiomycota	60677	Spongipellis delectans (Peck) Murrill	Spongipellis	delectans	(Peck) Murrill				wood	Aomori	40.6583	140.985		2012	10	21	Sarcodontia delectans (Peck) Spirin	Sarcodontia	delectans	(Peck) Spirin	Kinjinkenkyukai
Basidiomycota	30034	Schizophyllum commune Fr.	Schizophyllum	commune	Fr.				wood	Iwate	39.9959	140.939	880	2009	10	11	Schizophyllum commune Fr.	Schizophyllum	commune	Fr.	Tsuyoshi Hosoya	Tsuyoshi Hosoya
Basidiomycota	221595	Schizophyllum commune Fr.	Schizophyllum	commune	Fr.				wood	Akita	39.7088	140.731		1935	7	27	Schizophyllum commune Fr.	Schizophyllum	commune	Fr.	Kaneyoshi Sawada	Kaneyoshi Sawada
Basidiomycota	221601	Schizophyllum commune Fr.	Schizophyllum	commune	Fr.					Iwate	39.8538	140.83		1935	7	28	Schizophyllum commune Fr.	Schizophyllum	commune	Fr.	Kaneyoshi Sawada	Kaneyoshi Sawada
Basidiomycota	28953	Steccherinum ochraceum (Pers.) Gray	Steccherinum	ochraceum	(Pers.) Gray				wood	Yamanashi	35.6114	138.514		1976	9	15	Steccherinum ochraceum (Pers.) Gray	Steccherinum	ochraceum	(Pers.) Gray
Basidiomycota	209219	Steccherinum ochraceum (Pers.) Gray	Steccherinum	ochraceum	(Pers.) Gray				bark	Miyagi	38.4189	141.301		1942	9	24	Steccherinum ochraceum (Pers.) Gray	Steccherinum	ochraceum	(Pers.) Gray	Rokuya Imazeki
Basidiomycota	21365	Stereum hirsutum (Willd.) Pers.	Stereum	hirsutum	(Willd.) Pers.				wood	Nagano	36.8141	137.934	1170	1990	6	17	Stereum hirsutum (Willd.) Pers.	Stereum	hirsutum	(Willd.) Pers.
Basidiomycota	45481	Stereum hirsutum (Willd.) Pers.	Stereum	hirsutum	(Willd.) Pers.				wood	Aomori	40.6583	140.985		2011	9	24	Stereum hirsutum (Willd.) Pers.	Stereum	hirsutum	(Willd.) Pers.	Kinjinkenkyukai
Basidiomycota	203652	Stereum fasciatum (Schwein.) Fr.	Stereum	fasciatum	(Schwein.) Fr.				wood	Unspecified				1911	8		Stereum ostrea (Blume & T. Nees) Fr.	Stereum	ostrea	(Blume & T. Nees) Fr.	Umemura Sadataro
Basidiomycota	45527	Stereum ostrea (Blume & T. Nees) Fr.	Stereum	ostrea	(Blume & T. Nees) Fr.				wood	Aomori	40.6583	140.985		2011	10	30	Stereum ostrea (Blume & T. Nees) Fr.	Stereum	ostrea	(Blume & T. Nees) Fr.	Shinichi Kudo, Takashi Sasa, Toshiaki Yokozawa
Basidiomycota	60653	Taiwanoporia roseotincta T. Hatt.	Taiwanoporia	roseotincta	T. Hatt.				stump	Aomori	40.6933	140.938		2012	10	10	Taiwanoporia roseotincta T. Hatt.	Taiwanoporia	roseotincta	T. Hatt.	Shinichi Kudo
Basidiomycota	212067	Elfvingia tsunodae (Yasuda ex Lloyd) Imazeki	Elfvingia	tsunodae	(Yasuda ex Lloyd) Imazeki				wood	Shizuoka	35.3281	138.739		1943	8	29	Trachyderma tsunodae (Yasuda ex Lloyd) Imazeki	Trachyderma	tsunodae	(Yasuda ex Lloyd) Imazeki	Rokuya Imazeki
Basidiomycota	45466	Trametes gibbosa (Pers.) Fr.	Trametes	gibbosa	(Pers.) Fr.				wood	Aomori	40.6583	140.985		2011	7	24	Trametes gibbosa (Pers.) Fr.	Trametes	gibbosa	(Pers.) Fr.	Kinjinkenkyukai
Basidiomycota	45507	Trametes gibbosa (Pers.) Fr.	Trametes	gibbosa	(Pers.) Fr.				wood	Aomori	40.6583	140.985		2011	10	9	Trametes gibbosa (Pers.) Fr.	Trametes	gibbosa	(Pers.) Fr.	Keiko Kudo, Daisuke Kudo, Eriko Kudo
Basidiomycota	48691	Trametes gibbosa (Pers.) Fr.	Trametes	gibbosa	(Pers.) Fr.				wood	Niigata	37.0417	138.736		2012	9	30	Trametes gibbosa (Pers.) Fr.	Trametes	gibbosa	(Pers.) Fr.	Yoshihiro Kuribayashi	Tsutomu Hattori
Basidiomycota	60576	Trametes gibbosa (Pers.) Fr.	Trametes	gibbosa	(Pers.) Fr.				wood	Aomori	40.6583	140.985		2012	7	8	Trametes gibbosa (Pers.) Fr.	Trametes	gibbosa	(Pers.) Fr.	Kinjinkenkyukai
Basidiomycota	60615	Trametes gibbosa (Pers.) Fr.	Trametes	gibbosa	(Pers.) Fr.				wood	Aomori	40.6583	140.985		2012	8	26	Trametes gibbosa (Pers.) Fr.	Trametes	gibbosa	(Pers.) Fr.	Kazuo Eguchi
Basidiomycota	212117	Coriolus hirsutus (Wulfen) Pat.	Coriolus	hirsutus	(Wulfen) Pat.				wood	Miyagi	38.4189	141.301		1943	10	25	Trametes hirsuta (Wulfen) Lloyd	Trametes	hirsuta	(Wulfen) Lloyd	Rokuya Imazeki
Basidiomycota	206366	Polystictus hirsutus (Wulfen) Fr.	Polystictus	hirsutus	(Wulfen) Fr.					Toyama	36.6934	137.215		1921	9	8	Trametes hirsuta (Wulfen) Lloyd	Trametes	hirsuta	(Wulfen) Lloyd	T. Matsumoto
Basidiomycota	205249	Trametes muelleri Berk.	Trametes	muelleri	Berk.				wood	Toyama	36.7598	137.015		1923	7	2	Trametes marianna (Pers.) Ryvarden	Trametes	marianna	(Pers.) Ryvarden	Tsuneshige Matsumoto
Basidiomycota	204993	Polystictus orientalis Yasuda	Polystictus	orientalis	Yasuda				wood	Toyama	36.6904	137.218		1923	7	21	Trametes orientalis (Yasuda) Imazeki	Trametes	orientalis	(Yasuda) Imazeki
Basidiomycota	202167	Lenzites tenuis Lév.	Lenzites	tenuis	Lév.				wood	Iwate	39.247	141.173		1921	10	8	Trametes tenuis (Berk.) Justo	Trametes	tenuis	(Berk.) Justo	J. Matsumoto
Basidiomycota	203358	Lenzites tenuis Lév.	Lenzites	tenuis	Lév.				wood	Aomori	40.5801	140.985		1934	8	8	Trametes tenuis (Berk.) Justo	Trametes	tenuis	(Berk.) Justo	Rokuya Imazeki
Basidiomycota	32217	Trametes trogii Berk.	Trametes	trogii	Berk.				branch	Ishikawa	36.1536	136.771		2000	9	3	Trametes trogii Berk.	Trametes	trogii	Berk.	Yoshiaki Yamashita	Yoshiyuki Ikeda
Basidiomycota	73100	Trametes versicolor (L.) Lloyd	Trametes	versicolor	(L.) Lloyd				wood	Ibaraki				2015	1	14	Trametes versicolor (L.) Lloyd	Trametes	versicolor	(L.) Lloyd	Toshie Iitsuka
Basidiomycota	60676	Trametes cervina (Schwein.) Bres.	Trametes	cervina	(Schwein.) Bres.				wood	Aomori	40.6583	140.985		2012	10	21	Trametopsis cervina (Schwein.) Tomšovský	Trametopsis	cervina	(Schwein.) Tomšovský	Kinjinkenkyukai
Basidiomycota	45517	Tremella foliacea Pers.	Tremella	foliacea	Pers.				wood	Aomori	40.6583	140.985		2011	10	16	Tremella foliacea Pers.	Tremella	foliacea	Pers.	Shinichi Kudo, Kazuo Eguchi, Takashi Sasa
Basidiomycota	60571	Tremella foliacea Pers.	Tremella	foliacea	Pers.				wood	Aomori	40.6583	140.985		2012	7	8	Tremella foliacea Pers.	Tremella	foliacea	Pers.	Kinjinkenkyukai
Basidiomycota	21262	Tremella fuciformis Berk.	Tremella	fuciformis	Berk.				wood	Nagano	36.8141	137.934	1180	1990	6	17	Tremella fuciformis Berk.	Tremella	fuciformis	Berk.
Basidiomycota	45532	Tremella pulvinalis Kobayasi	Tremella	pulvinalis	Kobayasi				wood	Aomori	40.6583	140.985		2011	11	7	Tremella pulvinalis Kobayasi	Tremella	pulvinalis	Kobayasi	Sinichi Kudo
Basidiomycota	212201	Coriolus biformis (Fr.) Pat.	Coriolus	biformis	(Fr.) Pat.				wood	Shizuoka	35.3281	138.739		1943	10	10	Trichaptum biforme (Fr.) Ryvarden	Trichaptum	biforme	(Fr.) Ryvarden	Rokuya Imazeki
Basidiomycota	45465	Trichaptum biforme (Fr.) Ryvarden	Trichaptum	biforme	(Fr.) Ryvarden				wood	Aomori	40.6583	140.985		2011	7	24	Trichaptum biforme (Fr.) Ryvarden	Trichaptum	biforme	(Fr.) Ryvarden	Kinjinkenkyukai
Basidiomycota	48704	Trichaptum biforme (Fr.) Ryvarden	Trichaptum	biforme	(Fr.) Ryvarden				wood	Niigata	37.0951	138.624		2012	9	30	Trichaptum biforme (Fr.) Ryvarden	Trichaptum	biforme	(Fr.) Ryvarden	Machiko Yamate	Tsutomu Hattori
Basidiomycota	36853	Trichaptum fuscoviolaceum (Ehrenb.) Ryvarden	Trichaptum	fuscoviolaceum	(Ehrenb.) Ryvarden				wood	Ehime	33.8047	133.149		2010	10	10	Trichaptum fuscoviolaceum (Ehrenb.) Ryvarden	Trichaptum	fuscoviolaceum	(Ehrenb.) Ryvarden	Hidehiko Ikeda	Hidehiko Ikeda
Basidiomycota	212392	Tyromyces albellus (Peck) Bondartsev & Singer	Tyromyces	albellus	(Peck) Bondartsev & Singer				wood	Miyagi	38.4189	141.301		1944	11	16	Tyromyces chioneus (Fr.) P. Karst.	Tyromyces	chioneus	(Fr.) P. Karst.	Rokuya Imazeki	Rokuya Imazeki
Basidiomycota	48690	Tyromyces chioneus (Fr.) P. Karst.	Tyromyces	chioneus	(Fr.) P. Karst.				wood	Niigata	37.0417	138.736		2012	9	30	Tyromyces chioneus (Fr.) P. Karst.	Tyromyces	chioneus	(Fr.) P. Karst.	Keiko Ikeuchi	Tsutomu Hattori
Basidiomycota	212389	Tyromyces lacteus (Fr.) Murrill	Tyromyces	lacteus	(Fr.) Murrill					Miyagi	38.4189	141.301		1944	11	17	Tyromyces lacteus (Fr.) Murrill	Tyromyces	lacteus	(Fr.) Murrill	Rokuya Imazeki
Basidiomycota	212391	Tyromyces lacteus (Fr.) Murrill	Tyromyces	lacteus	(Fr.) Murrill					Miyagi	38.4189	141.301		1944	11	17	Tyromyces lacteus (Fr.) Murrill	Tyromyces	lacteus	(Fr.) Murrill	Rokuya Imazeki	K. Aoshima
Basidiomycota	45520	Volvariella speciosa (Fr.) Singer var. gloiocephala (DC.) Singer	Volvariella	speciosa	(Fr.) Singer	var.	gloiocephala	(DC.) Singer	wood	Aomori	40.6583	140.985		2011	10	16	Volvopluteus gloiocephalus (DC.) Vizzini, Contu & Justo	Volvopluteus	gloiocephalus	(DC.) Vizzini, Contu & Justo	Shinichi Kudo, Kazuo Eguchi, Takashi Sasa
