# Supplementary material for: A check list of non-lichenised fungi occurring on Fagus crenata, a tree endemic to Japan
Source: Mycology. 2017 Aug 9;9(1):29–34. doi: 10.1080/21501203.2017.1363092 (PMC6059079; doi:10.1080/21501203.2017.1363092)
Supplement: 1363092_Supp.zip [file TMYC_A_1363092_SM8784.zip › SupTable2-Isolates_R1.xlsx]

## Sheet: Sheet1
catalogNumber	phylum	Ori_ScientificName	Ori_Genus	Ori_SpecificEpithet	Ori_ScientificNameAuthorship	SF_ScientificName	SF_Genus	SF_SpecificEpithet	SF_ScientificNameAuthorship	SiteCode	Substrate	decimalLatitude	decimalLongitude	minimumElevationInMeters	year	month	day	AccessionNumber
3659	Ascomycota	Alternaria mali Roberts	Alternaria	mali	Roberts	Alternaria mali Roberts	Alternaria	mali	Roberts	Obora	cupule	36.5038	138.329	1310	2011	9	29	LC206592
2405	Ascomycota	Annulohypoxylon annulatum (Schwein.) Y.M. Ju, J.D. Rogers & H.M. Hsieh	Annulohypoxylon	annulatum	(Schwein.) Y.M. Ju, J.D. Rogers & H.M. Hsieh	Annulohypoxylon annulatum (Schwein.) Y.M. Ju, J.D. Rogers & H.M. Hsieh	Annulohypoxylon	annulatum	(Schwein.) Y.M. Ju, J.D. Rogers & H.M. Hsieh	Obora	leaf	36.5038	138.329	1310	2009	8		LC206434
2407	Ascomycota	Annulohypoxylon annulatum (Schwein.) Y.M. Ju, J.D. Rogers & H.M. Hsieh	Annulohypoxylon	annulatum	(Schwein.) Y.M. Ju, J.D. Rogers & H.M. Hsieh	Annulohypoxylon annulatum (Schwein.) Y.M. Ju, J.D. Rogers & H.M. Hsieh	Annulohypoxylon	annulatum	(Schwein.) Y.M. Ju, J.D. Rogers & H.M. Hsieh	Obora	leaf	36.5038	138.329	1310	2009	8		LC206436
3633	Ascomycota	Apiognomonia errabunda (Roberge ex Desm.) Höhn.	Apiognomonia	errabunda	(Roberge ex Desm.) Höhn.	Apiognomonia errabunda (Roberge ex Desm.) Höhn.	Apiognomonia	errabunda	(Roberge ex Desm.) Höhn.	Obora	leaf	36.5038	138.329	1310	2011	9	29	LC206569
3742	Ascomycota	Apiognomonia errabunda (Roberge ex Desm.) Höhn.	Apiognomonia	errabunda	(Roberge ex Desm.) Höhn.	Apiognomonia errabunda (Roberge ex Desm.) Höhn.	Apiognomonia	errabunda	(Roberge ex Desm.) Höhn.	Obora	leaf	36.5038	138.329	1310	2012	11	2	LC206617
4130	Ascomycota	Apiognomonia errabunda (Roberge ex Desm.) Höhn.	Apiognomonia	errabunda	(Roberge ex Desm.) Höhn.	Apiognomonia errabunda (Roberge ex Desm.) Höhn.	Apiognomonia	errabunda	(Roberge ex Desm.) Höhn.	Naruko	cupule	38.7305	140.768		2013	6	12	LC206683
3967	Ascomycota	Apodus deciduus Malloch & Cain	Apodus	deciduus	Malloch & Cain	Apodus deciduus Malloch & Cain	Apodus	deciduus	Malloch & Cain	Sugadaira	root	36.5247	138.347	1360	2012	9	6	LC206667
2404	Ascomycota	Biscogniauxia maritima Lar.N. Vassiljeva	Biscogniauxia	maritima	Lar.N. Vassiljeva	Biscogniauxia atropunctata (Schwein.) Pouzar	Biscogniauxia	atropunctata	(Schwein.) Pouzar	Obora	leaf	36.5038	138.329	1310	2009	8		LC206433
2411	Ascomycota	Colletotrichum clavatum Agosteo, Faedda & Cacciola	Colletotrichum	clavatum	Agosteo, Faedda & Cacciola	Colletotrichum clavatum Agosteo, Faedda & Cacciola	Colletotrichum	clavatum	Agosteo, Faedda & Cacciola	Obora	leaf	36.5038	138.329	1310	2009	8		LC206439
3886	Ascomycota	Colletotrichum clavatum Agosteo, Faedda & Cacciola	Colletotrichum	clavatum	Agosteo, Faedda & Cacciola	Colletotrichum clavatum Agosteo, Faedda & Cacciola	Colletotrichum	clavatum	Agosteo, Faedda & Cacciola	Sugadaira	leaf	36.5247	138.347	1360	2012	9	6	LC206650
2409	Ascomycota	Colletotrichum lupini (Bondar) Damm, P.F. Cannon & Crous	Colletotrichum	lupini	(Bondar) Damm, P.F. Cannon & Crous	Colletotrichum lupini (Bondar) Damm, P.F. Cannon & Crous	Colletotrichum	lupini	(Bondar) Damm, P.F. Cannon & Crous	Obora	leaf	36.5038	138.329	1310	2009	8		LC206438
2415	Ascomycota	Colletotrichum lupini (Bondar) Damm, P.F. Cannon & Crous	Colletotrichum	lupini	(Bondar) Damm, P.F. Cannon & Crous	Colletotrichum lupini (Bondar) Damm, P.F. Cannon & Crous	Colletotrichum	lupini	(Bondar) Damm, P.F. Cannon & Crous	Obora	leaf	36.5038	138.329	1310	2009	8		LC206442
3272	Ascomycota	Colletotrichum lupini (Bondar) Damm, P.F. Cannon & Crous	Colletotrichum	lupini	(Bondar) Damm, P.F. Cannon & Crous	Colletotrichum lupini (Bondar) Damm, P.F. Cannon & Crous	Colletotrichum	lupini	(Bondar) Damm, P.F. Cannon & Crous	Obora	leaf	36.5038	138.329	1310	2010	9	22	LC206482
3279	Ascomycota	Colletotrichum lupini (Bondar) Damm, P.F. Cannon & Crous	Colletotrichum	lupini	(Bondar) Damm, P.F. Cannon & Crous	Colletotrichum lupini (Bondar) Damm, P.F. Cannon & Crous	Colletotrichum	lupini	(Bondar) Damm, P.F. Cannon & Crous	Obora	leaf	36.5038	138.329	1310	2010	9	22	LC206489
3607	Ascomycota	Colletotrichum lupini (Bondar) Damm, P.F. Cannon & Crous	Colletotrichum	lupini	(Bondar) Damm, P.F. Cannon & Crous	Colletotrichum lupini (Bondar) Damm, P.F. Cannon & Crous	Colletotrichum	lupini	(Bondar) Damm, P.F. Cannon & Crous	Obora	leaf	36.5038	138.329	1310	2011	9	29	LC206548
3612	Ascomycota	Colletotrichum lupini (Bondar) Damm, P.F. Cannon & Crous	Colletotrichum	lupini	(Bondar) Damm, P.F. Cannon & Crous	Colletotrichum lupini (Bondar) Damm, P.F. Cannon & Crous	Colletotrichum	lupini	(Bondar) Damm, P.F. Cannon & Crous	Obora	leaf	36.5038	138.329	1310	2011	9	29	LC206553
3619	Ascomycota	Colletotrichum lupini (Bondar) Damm, P.F. Cannon & Crous	Colletotrichum	lupini	(Bondar) Damm, P.F. Cannon & Crous	Colletotrichum lupini (Bondar) Damm, P.F. Cannon & Crous	Colletotrichum	lupini	(Bondar) Damm, P.F. Cannon & Crous	Obora	leaf	36.5038	138.329	1310	2011	9	29	LC206560
3745	Ascomycota	Colletotrichum lupini (Bondar) Damm, P.F. Cannon & Crous	Colletotrichum	lupini	(Bondar) Damm, P.F. Cannon & Crous	Colletotrichum lupini (Bondar) Damm, P.F. Cannon & Crous	Colletotrichum	lupini	(Bondar) Damm, P.F. Cannon & Crous	Obora	leaf	36.5038	138.329	1310	2012	11	2	LC206620
3889	Ascomycota	Colletotrichum nymphaeae (Pass.) Aa	Colletotrichum	nymphaeae	(Pass.) Aa	Colletotrichum nymphaeae (Pass.) Aa	Colletotrichum	nymphaeae	(Pass.) Aa	Sugadaira	leaf	36.5247	138.347	1360	2012	9	6	LC206652
4019	Ascomycota	Dasyscyphella longistipitata Hosoya	Dasyscyphella	longistipitata	Hosoya	Dasyscyphella longistipitata Hosoya	Dasyscyphella	longistipitata	Hosoya	Chichibu	cupule	35.9429	138.798	1135	2012	9	11	LC206673
4021	Ascomycota	Dasyscyphella longistipitata Hosoya	Dasyscyphella	longistipitata	Hosoya	Dasyscyphella longistipitata Hosoya	Dasyscyphella	longistipitata	Hosoya	Chichibu	cupule	35.9429	138.798	1135	2012	9	11	LC206675
3275	Ascomycota	Diaporthe nobilis Sacc. & Speg.	Diaporthe	nobilis	Sacc. & Speg.	Diaporthe nobilis Sacc. & Speg.	Diaporthe	nobilis	Sacc. & Speg.	Obora	leaf	36.5038	138.329	1310	2010	9	22	LC206485
3312	Ascomycota	Diaporthe nobilis Sacc. & Speg.	Diaporthe	nobilis	Sacc. & Speg.	Diaporthe nobilis Sacc. & Speg.	Diaporthe	nobilis	Sacc. & Speg.	Obora	leaf	36.5038	138.329	1310	2010	9	22	LC206516
3663	Ascomycota	Diaporthe nobilis Sacc. & Speg.	Diaporthe	nobilis	Sacc. & Speg.	Diaporthe nobilis Sacc. & Speg.	Diaporthe	nobilis	Sacc. & Speg.	Obora	cupule	36.5038	138.329	1310	2011	9	29	LC206596
3894	Ascomycota	Diaporthe nobilis Sacc. & Speg.	Diaporthe	nobilis	Sacc. & Speg.	Diaporthe nobilis Sacc. & Speg.	Diaporthe	nobilis	Sacc. & Speg.	Sugadaira	leaf	36.5247	138.347	1360	2012	9	6	LC206655
4125	Ascomycota	Diaporthe nobilis Sacc. & Speg.	Diaporthe	nobilis	Sacc. & Speg.	Diaporthe nobilis Sacc. & Speg.	Diaporthe	nobilis	Sacc. & Speg.	Naruko	cupule	38.7305	140.768		2013	6	12	LC206679
4127	Ascomycota	Dicarpella dryina Belisario & M.E. Barr	Dicarpella	dryina	Belisario & M.E. Barr	Dicarpella dryina Belisario & M.E. Barr	Dicarpella	dryina	Belisario & M.E. Barr	Naruko	cupule	38.7305	140.768		2013	6	12	LC206680
2440	Ascomycota	Didymella glomerata (Corda) Q. Chen & L. Cai	Didymella	glomerata	(Corda) Q. Chen & L. Cai	Didymella molleriana (G. Winter) Q. Chen & L. Cai	Didymella	molleriana	(G. Winter) Q. Chen & L. Cai	Obora	leaf	36.5038	138.329	1310	2009	8		LC206444
2406	Ascomycota	Paraconiothyrium variabile Riccioni, Damm, Verkley & Crous	Paraconiothyrium	variabile	Riccioni, Damm, Verkley & Crous	Didymosphaeria variabile (Riccioni, Damm, Verkley & Crous) Ariyawansa & K.D. Hyde	Didymosphaeria	variabile	(Riccioni, Damm, Verkley & Crous) Ariyawansa & K.D. Hyde	Obora	leaf	36.5038	138.329	1310	2009	8		LC206435
2447	Ascomycota	Paraconiothyrium variabile Riccioni, Damm, Verkley & Crous	Paraconiothyrium	variabile	Riccioni, Damm, Verkley & Crous	Didymosphaeria variabile (Riccioni, Damm, Verkley & Crous) Ariyawansa & K.D. Hyde	Didymosphaeria	variabile	(Riccioni, Damm, Verkley & Crous) Ariyawansa & K.D. Hyde	Obora	leaf	36.5038	138.329	1310	2009	8		LC206446
2455	Ascomycota	Paraconiothyrium variabile Riccioni, Damm, Verkley & Crous	Paraconiothyrium	variabile	Riccioni, Damm, Verkley & Crous	Didymosphaeria variabile (Riccioni, Damm, Verkley & Crous) Ariyawansa & K.D. Hyde	Didymosphaeria	variabile	(Riccioni, Damm, Verkley & Crous) Ariyawansa & K.D. Hyde	Obora	leaf	36.5038	138.329	1310	2009	8		LC206449
3270	Ascomycota	Paraconiothyrium variabile Riccioni, Damm, Verkley & Crous	Paraconiothyrium	variabile	Riccioni, Damm, Verkley & Crous	Didymosphaeria variabile (Riccioni, Damm, Verkley & Crous) Ariyawansa & K.D. Hyde	Didymosphaeria	variabile	(Riccioni, Damm, Verkley & Crous) Ariyawansa & K.D. Hyde	Obora	leaf	36.5038	138.329	1310	2010	9	22	LC206480
3273	Ascomycota	Paraconiothyrium variabile Riccioni, Damm, Verkley & Crous	Paraconiothyrium	variabile	Riccioni, Damm, Verkley & Crous	Didymosphaeria variabile (Riccioni, Damm, Verkley & Crous) Ariyawansa & K.D. Hyde	Didymosphaeria	variabile	(Riccioni, Damm, Verkley & Crous) Ariyawansa & K.D. Hyde	Obora	leaf	36.5038	138.329	1310	2010	9	22	LC206483
3276	Ascomycota	Paraconiothyrium variabile Riccioni, Damm, Verkley & Crous	Paraconiothyrium	variabile	Riccioni, Damm, Verkley & Crous	Didymosphaeria variabile (Riccioni, Damm, Verkley & Crous) Ariyawansa & K.D. Hyde	Didymosphaeria	variabile	(Riccioni, Damm, Verkley & Crous) Ariyawansa & K.D. Hyde	Obora	leaf	36.5038	138.329	1310	2010	9	22	LC206486
3278	Ascomycota	Paraconiothyrium variabile Riccioni, Damm, Verkley & Crous	Paraconiothyrium	variabile	Riccioni, Damm, Verkley & Crous	Didymosphaeria variabile (Riccioni, Damm, Verkley & Crous) Ariyawansa & K.D. Hyde	Didymosphaeria	variabile	(Riccioni, Damm, Verkley & Crous) Ariyawansa & K.D. Hyde	Obora	leaf	36.5038	138.329	1310	2010	9	22	LC206488
3281	Ascomycota	Paraconiothyrium variabile Riccioni, Damm, Verkley & Crous	Paraconiothyrium	variabile	Riccioni, Damm, Verkley & Crous	Didymosphaeria variabile (Riccioni, Damm, Verkley & Crous) Ariyawansa & K.D. Hyde	Didymosphaeria	variabile	(Riccioni, Damm, Verkley & Crous) Ariyawansa & K.D. Hyde	Obora	leaf	36.5038	138.329	1310	2010	9	22	LC206490
3282	Ascomycota	Paraconiothyrium variabile Riccioni, Damm, Verkley & Crous	Paraconiothyrium	variabile	Riccioni, Damm, Verkley & Crous	Didymosphaeria variabile (Riccioni, Damm, Verkley & Crous) Ariyawansa & K.D. Hyde	Didymosphaeria	variabile	(Riccioni, Damm, Verkley & Crous) Ariyawansa & K.D. Hyde	Obora	leaf	36.5038	138.329	1310	2010	9	22	LC206491
3284	Ascomycota	Paraconiothyrium variabile Riccioni, Damm, Verkley & Crous	Paraconiothyrium	variabile	Riccioni, Damm, Verkley & Crous	Didymosphaeria variabile (Riccioni, Damm, Verkley & Crous) Ariyawansa & K.D. Hyde	Didymosphaeria	variabile	(Riccioni, Damm, Verkley & Crous) Ariyawansa & K.D. Hyde	Obora	leaf	36.5038	138.329	1310	2010	9	22	LC206493
3286	Ascomycota	Paraconiothyrium variabile Riccioni, Damm, Verkley & Crous	Paraconiothyrium	variabile	Riccioni, Damm, Verkley & Crous	Didymosphaeria variabile (Riccioni, Damm, Verkley & Crous) Ariyawansa & K.D. Hyde	Didymosphaeria	variabile	(Riccioni, Damm, Verkley & Crous) Ariyawansa & K.D. Hyde	Obora	leaf	36.5038	138.329	1310	2010	9	22	LC206495
3288	Ascomycota	Paraconiothyrium variabile Riccioni, Damm, Verkley & Crous	Paraconiothyrium	variabile	Riccioni, Damm, Verkley & Crous	Didymosphaeria variabile (Riccioni, Damm, Verkley & Crous) Ariyawansa & K.D. Hyde	Didymosphaeria	variabile	(Riccioni, Damm, Verkley & Crous) Ariyawansa & K.D. Hyde	Obora	leaf	36.5038	138.329	1310	2010	9	22	LC206497
3290	Ascomycota	Paraconiothyrium variabile Riccioni, Damm, Verkley & Crous	Paraconiothyrium	variabile	Riccioni, Damm, Verkley & Crous	Didymosphaeria variabile (Riccioni, Damm, Verkley & Crous) Ariyawansa & K.D. Hyde	Didymosphaeria	variabile	(Riccioni, Damm, Verkley & Crous) Ariyawansa & K.D. Hyde	Obora	leaf	36.5038	138.329	1310	2010	9	22	LC206499
3291	Ascomycota	Paraconiothyrium variabile Riccioni, Damm, Verkley & Crous	Paraconiothyrium	variabile	Riccioni, Damm, Verkley & Crous	Didymosphaeria variabile (Riccioni, Damm, Verkley & Crous) Ariyawansa & K.D. Hyde	Didymosphaeria	variabile	(Riccioni, Damm, Verkley & Crous) Ariyawansa & K.D. Hyde	Obora	leaf	36.5038	138.329	1310	2010	9	22	LC206500
3292	Ascomycota	Paraconiothyrium variabile Riccioni, Damm, Verkley & Crous	Paraconiothyrium	variabile	Riccioni, Damm, Verkley & Crous	Didymosphaeria variabile (Riccioni, Damm, Verkley & Crous) Ariyawansa & K.D. Hyde	Didymosphaeria	variabile	(Riccioni, Damm, Verkley & Crous) Ariyawansa & K.D. Hyde	Obora	leaf	36.5038	138.329	1310	2010	9	22	LC206501
3293	Ascomycota	Paraconiothyrium variabile Riccioni, Damm, Verkley & Crous	Paraconiothyrium	variabile	Riccioni, Damm, Verkley & Crous	Didymosphaeria variabile (Riccioni, Damm, Verkley & Crous) Ariyawansa & K.D. Hyde	Didymosphaeria	variabile	(Riccioni, Damm, Verkley & Crous) Ariyawansa & K.D. Hyde	Obora	leaf	36.5038	138.329	1310	2010	9	22	LC206502
3294	Ascomycota	Paraconiothyrium variabile Riccioni, Damm, Verkley & Crous	Paraconiothyrium	variabile	Riccioni, Damm, Verkley & Crous	Didymosphaeria variabile (Riccioni, Damm, Verkley & Crous) Ariyawansa & K.D. Hyde	Didymosphaeria	variabile	(Riccioni, Damm, Verkley & Crous) Ariyawansa & K.D. Hyde	Obora	leaf	36.5038	138.329	1310	2010	9	22	LC206503
3295	Ascomycota	Paraconiothyrium variabile Riccioni, Damm, Verkley & Crous	Paraconiothyrium	variabile	Riccioni, Damm, Verkley & Crous	Didymosphaeria variabile (Riccioni, Damm, Verkley & Crous) Ariyawansa & K.D. Hyde	Didymosphaeria	variabile	(Riccioni, Damm, Verkley & Crous) Ariyawansa & K.D. Hyde	Obora	leaf	36.5038	138.329	1310	2010	9	22	LC206504
3296	Ascomycota	Paraconiothyrium variabile Riccioni, Damm, Verkley & Crous	Paraconiothyrium	variabile	Riccioni, Damm, Verkley & Crous	Didymosphaeria variabile (Riccioni, Damm, Verkley & Crous) Ariyawansa & K.D. Hyde	Didymosphaeria	variabile	(Riccioni, Damm, Verkley & Crous) Ariyawansa & K.D. Hyde	Obora	leaf	36.5038	138.329	1310	2010	9	22	LC206505
3299	Ascomycota	Paraconiothyrium variabile Riccioni, Damm, Verkley & Crous	Paraconiothyrium	variabile	Riccioni, Damm, Verkley & Crous	Didymosphaeria variabile (Riccioni, Damm, Verkley & Crous) Ariyawansa & K.D. Hyde	Didymosphaeria	variabile	(Riccioni, Damm, Verkley & Crous) Ariyawansa & K.D. Hyde	Obora	leaf	36.5038	138.329	1310	2010	9	22	LC206507
3300	Ascomycota	Paraconiothyrium variabile Riccioni, Damm, Verkley & Crous	Paraconiothyrium	variabile	Riccioni, Damm, Verkley & Crous	Didymosphaeria variabile (Riccioni, Damm, Verkley & Crous) Ariyawansa & K.D. Hyde	Didymosphaeria	variabile	(Riccioni, Damm, Verkley & Crous) Ariyawansa & K.D. Hyde	Obora	leaf	36.5038	138.329	1310	2010	9	22	LC206508
3303	Ascomycota	Paraconiothyrium variabile Riccioni, Damm, Verkley & Crous	Paraconiothyrium	variabile	Riccioni, Damm, Verkley & Crous	Didymosphaeria variabile (Riccioni, Damm, Verkley & Crous) Ariyawansa & K.D. Hyde	Didymosphaeria	variabile	(Riccioni, Damm, Verkley & Crous) Ariyawansa & K.D. Hyde	Obora	leaf	36.5038	138.329	1310	2010	9	22	LC206510
3305	Ascomycota	Paraconiothyrium variabile Riccioni, Damm, Verkley & Crous	Paraconiothyrium	variabile	Riccioni, Damm, Verkley & Crous	Didymosphaeria variabile (Riccioni, Damm, Verkley & Crous) Ariyawansa & K.D. Hyde	Didymosphaeria	variabile	(Riccioni, Damm, Verkley & Crous) Ariyawansa & K.D. Hyde	Obora	leaf	36.5038	138.329	1310	2010	9	22	LC206511
3306	Ascomycota	Paraconiothyrium variabile Riccioni, Damm, Verkley & Crous	Paraconiothyrium	variabile	Riccioni, Damm, Verkley & Crous	Didymosphaeria variabile (Riccioni, Damm, Verkley & Crous) Ariyawansa & K.D. Hyde	Didymosphaeria	variabile	(Riccioni, Damm, Verkley & Crous) Ariyawansa & K.D. Hyde	Obora	leaf	36.5038	138.329	1310	2010	9	22	LC206512
3307	Ascomycota	Paraconiothyrium variabile Riccioni, Damm, Verkley & Crous	Paraconiothyrium	variabile	Riccioni, Damm, Verkley & Crous	Didymosphaeria variabile (Riccioni, Damm, Verkley & Crous) Ariyawansa & K.D. Hyde	Didymosphaeria	variabile	(Riccioni, Damm, Verkley & Crous) Ariyawansa & K.D. Hyde	Obora	leaf	36.5038	138.329	1310	2010	9	22	LC206513
3308	Ascomycota	Paraconiothyrium variabile Riccioni, Damm, Verkley & Crous	Paraconiothyrium	variabile	Riccioni, Damm, Verkley & Crous	Didymosphaeria variabile (Riccioni, Damm, Verkley & Crous) Ariyawansa & K.D. Hyde	Didymosphaeria	variabile	(Riccioni, Damm, Verkley & Crous) Ariyawansa & K.D. Hyde	Obora	leaf	36.5038	138.329	1310	2010	9	22	LC206514
3309	Ascomycota	Paraconiothyrium variabile Riccioni, Damm, Verkley & Crous	Paraconiothyrium	variabile	Riccioni, Damm, Verkley & Crous	Didymosphaeria variabile (Riccioni, Damm, Verkley & Crous) Ariyawansa & K.D. Hyde	Didymosphaeria	variabile	(Riccioni, Damm, Verkley & Crous) Ariyawansa & K.D. Hyde	Obora	leaf	36.5038	138.329	1310	2010	9	22	LC206515
3314	Ascomycota	Paraconiothyrium variabile Riccioni, Damm, Verkley & Crous	Paraconiothyrium	variabile	Riccioni, Damm, Verkley & Crous	Didymosphaeria variabile (Riccioni, Damm, Verkley & Crous) Ariyawansa & K.D. Hyde	Didymosphaeria	variabile	(Riccioni, Damm, Verkley & Crous) Ariyawansa & K.D. Hyde	Obora	leaf	36.5038	138.329	1310	2010	9	22	LC206518
3382	Ascomycota	Paraconiothyrium variabile Riccioni, Damm, Verkley & Crous	Paraconiothyrium	variabile	Riccioni, Damm, Verkley & Crous	Didymosphaeria variabile (Riccioni, Damm, Verkley & Crous) Ariyawansa & K.D. Hyde	Didymosphaeria	variabile	(Riccioni, Damm, Verkley & Crous) Ariyawansa & K.D. Hyde	Obora	leaf	36.5038	138.329	1310	2011	7	1	LC206524
3608	Ascomycota	Paraconiothyrium variabile Riccioni, Damm, Verkley & Crous	Paraconiothyrium	variabile	Riccioni, Damm, Verkley & Crous	Didymosphaeria variabile (Riccioni, Damm, Verkley & Crous) Ariyawansa & K.D. Hyde	Didymosphaeria	variabile	(Riccioni, Damm, Verkley & Crous) Ariyawansa & K.D. Hyde	Obora	leaf	36.5038	138.329	1310	2011	9	29	LC206549
3611	Ascomycota	Paraconiothyrium variabile Riccioni, Damm, Verkley & Crous	Paraconiothyrium	variabile	Riccioni, Damm, Verkley & Crous	Didymosphaeria variabile (Riccioni, Damm, Verkley & Crous) Ariyawansa & K.D. Hyde	Didymosphaeria	variabile	(Riccioni, Damm, Verkley & Crous) Ariyawansa & K.D. Hyde	Obora	leaf	36.5038	138.329	1310	2011	9	29	LC206552
3629	Ascomycota	Paraconiothyrium variabile Riccioni, Damm, Verkley & Crous	Paraconiothyrium	variabile	Riccioni, Damm, Verkley & Crous	Didymosphaeria variabile (Riccioni, Damm, Verkley & Crous) Ariyawansa & K.D. Hyde	Didymosphaeria	variabile	(Riccioni, Damm, Verkley & Crous) Ariyawansa & K.D. Hyde	Obora	leaf	36.5038	138.329	1310	2011	9	29	LC206566
3636	Ascomycota	Paraconiothyrium variabile Riccioni, Damm, Verkley & Crous	Paraconiothyrium	variabile	Riccioni, Damm, Verkley & Crous	Didymosphaeria variabile (Riccioni, Damm, Verkley & Crous) Ariyawansa & K.D. Hyde	Didymosphaeria	variabile	(Riccioni, Damm, Verkley & Crous) Ariyawansa & K.D. Hyde	Obora	leaf	36.5038	138.329	1310	2011	9	29	LC206571
3639	Ascomycota	Paraconiothyrium variabile Riccioni, Damm, Verkley & Crous	Paraconiothyrium	variabile	Riccioni, Damm, Verkley & Crous	Didymosphaeria variabile (Riccioni, Damm, Verkley & Crous) Ariyawansa & K.D. Hyde	Didymosphaeria	variabile	(Riccioni, Damm, Verkley & Crous) Ariyawansa & K.D. Hyde	Obora	leaf	36.5038	138.329	1310	2011	9	29	LC206573
3640	Ascomycota	Paraconiothyrium variabile Riccioni, Damm, Verkley & Crous	Paraconiothyrium	variabile	Riccioni, Damm, Verkley & Crous	Didymosphaeria variabile (Riccioni, Damm, Verkley & Crous) Ariyawansa & K.D. Hyde	Didymosphaeria	variabile	(Riccioni, Damm, Verkley & Crous) Ariyawansa & K.D. Hyde	Obora	leaf	36.5038	138.329	1310	2011	9	29	LC206574
3643	Ascomycota	Paraconiothyrium variabile Riccioni, Damm, Verkley & Crous	Paraconiothyrium	variabile	Riccioni, Damm, Verkley & Crous	Didymosphaeria variabile (Riccioni, Damm, Verkley & Crous) Ariyawansa & K.D. Hyde	Didymosphaeria	variabile	(Riccioni, Damm, Verkley & Crous) Ariyawansa & K.D. Hyde	Obora	leaf	36.5038	138.329	1310	2011	9	29	LC206577
3644	Ascomycota	Paraconiothyrium variabile Riccioni, Damm, Verkley & Crous	Paraconiothyrium	variabile	Riccioni, Damm, Verkley & Crous	Didymosphaeria variabile (Riccioni, Damm, Verkley & Crous) Ariyawansa & K.D. Hyde	Didymosphaeria	variabile	(Riccioni, Damm, Verkley & Crous) Ariyawansa & K.D. Hyde	Obora	leaf	36.5038	138.329	1310	2011	9	29	LC206578
3646	Ascomycota	Paraconiothyrium variabile Riccioni, Damm, Verkley & Crous	Paraconiothyrium	variabile	Riccioni, Damm, Verkley & Crous	Didymosphaeria variabile (Riccioni, Damm, Verkley & Crous) Ariyawansa & K.D. Hyde	Didymosphaeria	variabile	(Riccioni, Damm, Verkley & Crous) Ariyawansa & K.D. Hyde	Obora	leaf	36.5038	138.329	1310	2011	9	29	LC206580
3649	Ascomycota	Paraconiothyrium variabile Riccioni, Damm, Verkley & Crous	Paraconiothyrium	variabile	Riccioni, Damm, Verkley & Crous	Didymosphaeria variabile (Riccioni, Damm, Verkley & Crous) Ariyawansa & K.D. Hyde	Didymosphaeria	variabile	(Riccioni, Damm, Verkley & Crous) Ariyawansa & K.D. Hyde	Obora	leaf	36.5038	138.329	1310	2011	9	29	LC206583
3835	Ascomycota	Paraconiothyrium variabile Riccioni, Damm, Verkley & Crous	Paraconiothyrium	variabile	Riccioni, Damm, Verkley & Crous	Didymosphaeria variabile (Riccioni, Damm, Verkley & Crous) Ariyawansa & K.D. Hyde	Didymosphaeria	variabile	(Riccioni, Damm, Verkley & Crous) Ariyawansa & K.D. Hyde	Obora	leaf	36.5038	138.329	1310	2011	11	2	LC206628
3870	Ascomycota	Paraconiothyrium variabile Riccioni, Damm, Verkley & Crous	Paraconiothyrium	variabile	Riccioni, Damm, Verkley & Crous	Didymosphaeria variabile (Riccioni, Damm, Verkley & Crous) Ariyawansa & K.D. Hyde	Didymosphaeria	variabile	(Riccioni, Damm, Verkley & Crous) Ariyawansa & K.D. Hyde	Obora	leaf	36.5038	138.329	1310	2012	9	6	LC206642
3875	Ascomycota	Paraconiothyrium variabile Riccioni, Damm, Verkley & Crous	Paraconiothyrium	variabile	Riccioni, Damm, Verkley & Crous	Didymosphaeria variabile (Riccioni, Damm, Verkley & Crous) Ariyawansa & K.D. Hyde	Didymosphaeria	variabile	(Riccioni, Damm, Verkley & Crous) Ariyawansa & K.D. Hyde	Obora	leaf	36.5038	138.329	1310	2012	9	6	LC206647
3895	Ascomycota	Paraconiothyrium variabile Riccioni, Damm, Verkley & Crous	Paraconiothyrium	variabile	Riccioni, Damm, Verkley & Crous	Didymosphaeria variabile (Riccioni, Damm, Verkley & Crous) Ariyawansa & K.D. Hyde	Didymosphaeria	variabile	(Riccioni, Damm, Verkley & Crous) Ariyawansa & K.D. Hyde	Sugadaira	leaf	36.5247	138.347	1360	2012	9	6	LC206656
4138	Ascomycota	Paraconiothyrium variabile Riccioni, Damm, Verkley & Crous	Paraconiothyrium	variabile	Riccioni, Damm, Verkley & Crous	Didymosphaeria variabile (Riccioni, Damm, Verkley & Crous) Ariyawansa & K.D. Hyde	Didymosphaeria	variabile	(Riccioni, Damm, Verkley & Crous) Ariyawansa & K.D. Hyde	Naruko	cupule	38.7305	140.768		2013	6	12	LC206684
3175	Ascomycota	Fusicoccum quercus Oudem.	Fusicoccum	quercus	Oudem.	Fusicoccum quercus Oudem.	Fusicoccum	quercus	Oudem.	Obora	leaf	36.5038	138.329	1310	2010	6	1	LC206451
3176	Ascomycota	Fusicoccum quercus Oudem.	Fusicoccum	quercus	Oudem.	Fusicoccum quercus Oudem.	Fusicoccum	quercus	Oudem.	Obora	leaf	36.5038	138.329	1310	2010	6	1	LC206452
3177	Ascomycota	Fusicoccum quercus Oudem.	Fusicoccum	quercus	Oudem.	Fusicoccum quercus Oudem.	Fusicoccum	quercus	Oudem.	Obora	leaf	36.5038	138.329	1310	2010	6	1	LC206453
3178	Ascomycota	Fusicoccum quercus Oudem.	Fusicoccum	quercus	Oudem.	Fusicoccum quercus Oudem.	Fusicoccum	quercus	Oudem.	Obora	leaf	36.5038	138.329	1310	2010	6	1	LC206454
3179	Ascomycota	Fusicoccum quercus Oudem.	Fusicoccum	quercus	Oudem.	Fusicoccum quercus Oudem.	Fusicoccum	quercus	Oudem.	Obora	leaf	36.5038	138.329	1310	2010	6	1	LC206455
3180	Ascomycota	Fusicoccum quercus Oudem.	Fusicoccum	quercus	Oudem.	Fusicoccum quercus Oudem.	Fusicoccum	quercus	Oudem.	Obora	leaf	36.5038	138.329	1310	2010	6	1	LC206456
3181	Ascomycota	Fusicoccum quercus Oudem.	Fusicoccum	quercus	Oudem.	Fusicoccum quercus Oudem.	Fusicoccum	quercus	Oudem.	Obora	leaf	36.5038	138.329	1310	2010	6	1	LC206457
3182	Ascomycota	Fusicoccum quercus Oudem.	Fusicoccum	quercus	Oudem.	Fusicoccum quercus Oudem.	Fusicoccum	quercus	Oudem.	Obora	leaf	36.5038	138.329	1310	2010	6	1	LC206458
3183	Ascomycota	Fusicoccum quercus Oudem.	Fusicoccum	quercus	Oudem.	Fusicoccum quercus Oudem.	Fusicoccum	quercus	Oudem.	Obora	leaf	36.5038	138.329	1310	2010	6	1	LC206459
3184	Ascomycota	Fusicoccum quercus Oudem.	Fusicoccum	quercus	Oudem.	Fusicoccum quercus Oudem.	Fusicoccum	quercus	Oudem.	Obora	leaf	36.5038	138.329	1310	2010	6	1	LC206460
3185	Ascomycota	Fusicoccum quercus Oudem.	Fusicoccum	quercus	Oudem.	Fusicoccum quercus Oudem.	Fusicoccum	quercus	Oudem.	Obora	leaf	36.5038	138.329	1310	2010	6	1	LC206461
3186	Ascomycota	Fusicoccum quercus Oudem.	Fusicoccum	quercus	Oudem.	Fusicoccum quercus Oudem.	Fusicoccum	quercus	Oudem.	Obora	leaf	36.5038	138.329	1310	2010	6	1	LC206462
3187	Ascomycota	Fusicoccum quercus Oudem.	Fusicoccum	quercus	Oudem.	Fusicoccum quercus Oudem.	Fusicoccum	quercus	Oudem.	Obora	leaf	36.5038	138.329	1310	2010	6	1	LC206463
3188	Ascomycota	Fusicoccum quercus Oudem.	Fusicoccum	quercus	Oudem.	Fusicoccum quercus Oudem.	Fusicoccum	quercus	Oudem.	Obora	leaf	36.5038	138.329	1310	2010	6	1	LC206464
3189	Ascomycota	Fusicoccum quercus Oudem.	Fusicoccum	quercus	Oudem.	Fusicoccum quercus Oudem.	Fusicoccum	quercus	Oudem.	Obora	leaf	36.5038	138.329	1310	2010	6	1	LC206465
3190	Ascomycota	Fusicoccum quercus Oudem.	Fusicoccum	quercus	Oudem.	Fusicoccum quercus Oudem.	Fusicoccum	quercus	Oudem.	Obora	leaf	36.5038	138.329	1310	2010	6	1	LC206466
3191	Ascomycota	Fusicoccum quercus Oudem.	Fusicoccum	quercus	Oudem.	Fusicoccum quercus Oudem.	Fusicoccum	quercus	Oudem.	Obora	leaf	36.5038	138.329	1310	2010	6	1	LC206467
3192	Ascomycota	Fusicoccum quercus Oudem.	Fusicoccum	quercus	Oudem.	Fusicoccum quercus Oudem.	Fusicoccum	quercus	Oudem.	Obora	leaf	36.5038	138.329	1310	2010	6	1	LC206468
3193	Ascomycota	Fusicoccum quercus Oudem.	Fusicoccum	quercus	Oudem.	Fusicoccum quercus Oudem.	Fusicoccum	quercus	Oudem.	Obora	leaf	36.5038	138.329	1310	2010	6	1	LC206469
3194	Ascomycota	Fusicoccum quercus Oudem.	Fusicoccum	quercus	Oudem.	Fusicoccum quercus Oudem.	Fusicoccum	quercus	Oudem.	Obora	leaf	36.5038	138.329	1310	2010	6	1	LC206470
3195	Ascomycota	Fusicoccum quercus Oudem.	Fusicoccum	quercus	Oudem.	Fusicoccum quercus Oudem.	Fusicoccum	quercus	Oudem.	Obora	leaf	36.5038	138.329	1310	2010	6	1	LC206471
3196	Ascomycota	Fusicoccum quercus Oudem.	Fusicoccum	quercus	Oudem.	Fusicoccum quercus Oudem.	Fusicoccum	quercus	Oudem.	Obora	leaf	36.5038	138.329	1310	2010	6	1	LC206472
3197	Ascomycota	Fusicoccum quercus Oudem.	Fusicoccum	quercus	Oudem.	Fusicoccum quercus Oudem.	Fusicoccum	quercus	Oudem.	Obora	leaf	36.5038	138.329	1310	2010	6	1	LC206473
3198	Ascomycota	Fusicoccum quercus Oudem.	Fusicoccum	quercus	Oudem.	Fusicoccum quercus Oudem.	Fusicoccum	quercus	Oudem.	Obora	leaf	36.5038	138.329	1310	2010	6	1	LC206474
3199	Ascomycota	Fusicoccum quercus Oudem.	Fusicoccum	quercus	Oudem.	Fusicoccum quercus Oudem.	Fusicoccum	quercus	Oudem.	Obora	leaf	36.5038	138.329	1310	2010	6	1	LC206475
3200	Ascomycota	Fusicoccum quercus Oudem.	Fusicoccum	quercus	Oudem.	Fusicoccum quercus Oudem.	Fusicoccum	quercus	Oudem.	Obora	leaf	36.5038	138.329	1310	2010	6	1	LC206476
3201	Ascomycota	Fusicoccum quercus Oudem.	Fusicoccum	quercus	Oudem.	Fusicoccum quercus Oudem.	Fusicoccum	quercus	Oudem.	Obora	leaf	36.5038	138.329	1310	2010	6	1	LC206477
3202	Ascomycota	Fusicoccum quercus Oudem.	Fusicoccum	quercus	Oudem.	Fusicoccum quercus Oudem.	Fusicoccum	quercus	Oudem.	Obora	leaf	36.5038	138.329	1310	2010	6	1	LC206478
3203	Ascomycota	Fusicoccum quercus Oudem.	Fusicoccum	quercus	Oudem.	Fusicoccum quercus Oudem.	Fusicoccum	quercus	Oudem.	Obora	leaf	36.5038	138.329	1310	2010	6	1	LC206479
3380	Ascomycota	Fusicoccum quercus Oudem.	Fusicoccum	quercus	Oudem.	Fusicoccum quercus Oudem.	Fusicoccum	quercus	Oudem.	Obora	leaf	36.5038	138.329	1310	2011	7	1	LC206522
3381	Ascomycota	Fusicoccum quercus Oudem.	Fusicoccum	quercus	Oudem.	Fusicoccum quercus Oudem.	Fusicoccum	quercus	Oudem.	Obora	leaf	36.5038	138.329	1310	2011	7	1	LC206523
3383	Ascomycota	Fusicoccum quercus Oudem.	Fusicoccum	quercus	Oudem.	Fusicoccum quercus Oudem.	Fusicoccum	quercus	Oudem.	Obora	leaf	36.5038	138.329	1310	2011	7	1	LC206525
3384	Ascomycota	Fusicoccum quercus Oudem.	Fusicoccum	quercus	Oudem.	Fusicoccum quercus Oudem.	Fusicoccum	quercus	Oudem.	Obora	leaf	36.5038	138.329	1310	2011	7	1	LC206526
3385	Ascomycota	Fusicoccum quercus Oudem.	Fusicoccum	quercus	Oudem.	Fusicoccum quercus Oudem.	Fusicoccum	quercus	Oudem.	Obora	leaf	36.5038	138.329	1310	2011	7	1	LC206527
3386	Ascomycota	Fusicoccum quercus Oudem.	Fusicoccum	quercus	Oudem.	Fusicoccum quercus Oudem.	Fusicoccum	quercus	Oudem.	Obora	leaf	36.5038	138.329	1310	2011	7	1	LC206528
3387	Ascomycota	Fusicoccum quercus Oudem.	Fusicoccum	quercus	Oudem.	Fusicoccum quercus Oudem.	Fusicoccum	quercus	Oudem.	Obora	leaf	36.5038	138.329	1310	2011	7	1	LC206529
3388	Ascomycota	Fusicoccum quercus Oudem.	Fusicoccum	quercus	Oudem.	Fusicoccum quercus Oudem.	Fusicoccum	quercus	Oudem.	Obora	leaf	36.5038	138.329	1310	2011	7	1	LC206530
3389	Ascomycota	Fusicoccum quercus Oudem.	Fusicoccum	quercus	Oudem.	Fusicoccum quercus Oudem.	Fusicoccum	quercus	Oudem.	Obora	leaf	36.5038	138.329	1310	2011	7	1	LC206531
3390	Ascomycota	Fusicoccum quercus Oudem.	Fusicoccum	quercus	Oudem.	Fusicoccum quercus Oudem.	Fusicoccum	quercus	Oudem.	Obora	leaf	36.5038	138.329	1310	2011	7	1	LC206532
3391	Ascomycota	Fusicoccum quercus Oudem.	Fusicoccum	quercus	Oudem.	Fusicoccum quercus Oudem.	Fusicoccum	quercus	Oudem.	Obora	leaf	36.5038	138.329	1310	2011	7	1	LC206533
3392	Ascomycota	Fusicoccum quercus Oudem.	Fusicoccum	quercus	Oudem.	Fusicoccum quercus Oudem.	Fusicoccum	quercus	Oudem.	Obora	leaf	36.5038	138.329	1310	2011	7	1	LC206534
3393	Ascomycota	Fusicoccum quercus Oudem.	Fusicoccum	quercus	Oudem.	Fusicoccum quercus Oudem.	Fusicoccum	quercus	Oudem.	Obora	leaf	36.5038	138.329	1310	2011	7	1	LC206535
3394	Ascomycota	Fusicoccum quercus Oudem.	Fusicoccum	quercus	Oudem.	Fusicoccum quercus Oudem.	Fusicoccum	quercus	Oudem.	Obora	leaf	36.5038	138.329	1310	2011	7	1	LC206536
3395	Ascomycota	Fusicoccum quercus Oudem.	Fusicoccum	quercus	Oudem.	Fusicoccum quercus Oudem.	Fusicoccum	quercus	Oudem.	Obora	leaf	36.5038	138.329	1310	2011	7	1	LC206537
3396	Ascomycota	Fusicoccum quercus Oudem.	Fusicoccum	quercus	Oudem.	Fusicoccum quercus Oudem.	Fusicoccum	quercus	Oudem.	Obora	leaf	36.5038	138.329	1310	2011	7	1	LC206538
3397	Ascomycota	Fusicoccum quercus Oudem.	Fusicoccum	quercus	Oudem.	Fusicoccum quercus Oudem.	Fusicoccum	quercus	Oudem.	Obora	leaf	36.5038	138.329	1310	2011	7	1	LC206539
3398	Ascomycota	Fusicoccum quercus Oudem.	Fusicoccum	quercus	Oudem.	Fusicoccum quercus Oudem.	Fusicoccum	quercus	Oudem.	Obora	leaf	36.5038	138.329	1310	2011	7	1	LC206540
3399	Ascomycota	Fusicoccum quercus Oudem.	Fusicoccum	quercus	Oudem.	Fusicoccum quercus Oudem.	Fusicoccum	quercus	Oudem.	Obora	leaf	36.5038	138.329	1310	2011	7	1	LC206541
3614	Ascomycota	Fusicoccum quercus Oudem.	Fusicoccum	quercus	Oudem.	Fusicoccum quercus Oudem.	Fusicoccum	quercus	Oudem.	Obora	leaf	36.5038	138.329	1310	2011	9	29	LC206555
3637	Ascomycota	Fusicoccum quercus Oudem.	Fusicoccum	quercus	Oudem.	Fusicoccum quercus Oudem.	Fusicoccum	quercus	Oudem.	Obora	leaf	36.5038	138.329	1310	2011	9	29	LC206572
3652	Ascomycota	Fusicoccum quercus Oudem.	Fusicoccum	quercus	Oudem.	Fusicoccum quercus Oudem.	Fusicoccum	quercus	Oudem.	Obora	leaf	36.5038	138.329	1310	2011	9	29	LC206585
3658	Ascomycota	Fusicoccum quercus Oudem.	Fusicoccum	quercus	Oudem.	Fusicoccum quercus Oudem.	Fusicoccum	quercus	Oudem.	Obora	cupule	36.5038	138.329	1310	2011	9	29	LC206591
3660	Ascomycota	Fusicoccum quercus Oudem.	Fusicoccum	quercus	Oudem.	Fusicoccum quercus Oudem.	Fusicoccum	quercus	Oudem.	Obora	cupule	36.5038	138.329	1310	2011	9	29	LC206593
3731	Ascomycota	Fusicoccum quercus Oudem.	Fusicoccum	quercus	Oudem.	Fusicoccum quercus Oudem.	Fusicoccum	quercus	Oudem.	Obora	leaf	36.5038	138.329	1310	2012	11	2	LC206608
3732	Ascomycota	Fusicoccum quercus Oudem.	Fusicoccum	quercus	Oudem.	Fusicoccum quercus Oudem.	Fusicoccum	quercus	Oudem.	Obora	leaf	36.5038	138.329	1310	2012	11	2	LC206609
3736	Ascomycota	Fusicoccum quercus Oudem.	Fusicoccum	quercus	Oudem.	Fusicoccum quercus Oudem.	Fusicoccum	quercus	Oudem.	Obora	leaf	36.5038	138.329	1310	2012	11	2	LC206612
3737	Ascomycota	Fusicoccum quercus Oudem.	Fusicoccum	quercus	Oudem.	Fusicoccum quercus Oudem.	Fusicoccum	quercus	Oudem.	Obora	leaf	36.5038	138.329	1310	2012	11	2	LC206613
3738	Ascomycota	Fusicoccum quercus Oudem.	Fusicoccum	quercus	Oudem.	Fusicoccum quercus Oudem.	Fusicoccum	quercus	Oudem.	Obora	leaf	36.5038	138.329	1310	2012	11	2	LC206614
3741	Ascomycota	Fusicoccum quercus Oudem.	Fusicoccum	quercus	Oudem.	Fusicoccum quercus Oudem.	Fusicoccum	quercus	Oudem.	Obora	leaf	36.5038	138.329	1310	2012	11	2	LC206616
3744	Ascomycota	Fusicoccum quercus Oudem.	Fusicoccum	quercus	Oudem.	Fusicoccum quercus Oudem.	Fusicoccum	quercus	Oudem.	Obora	leaf	36.5038	138.329	1310	2012	11	2	LC206619
3749	Ascomycota	Fusicoccum quercus Oudem.	Fusicoccum	quercus	Oudem.	Fusicoccum quercus Oudem.	Fusicoccum	quercus	Oudem.	Obora	leaf	36.5038	138.329	1310	2012	11	2	LC206622
3750	Ascomycota	Fusicoccum quercus Oudem.	Fusicoccum	quercus	Oudem.	Fusicoccum quercus Oudem.	Fusicoccum	quercus	Oudem.	Obora	leaf	36.5038	138.329	1310	2012	11	2	LC206623
3751	Ascomycota	Fusicoccum quercus Oudem.	Fusicoccum	quercus	Oudem.	Fusicoccum quercus Oudem.	Fusicoccum	quercus	Oudem.	Obora	leaf	36.5038	138.329	1310	2012	11	2	LC206624
3824	Ascomycota	Fusicoccum quercus Oudem.	Fusicoccum	quercus	Oudem.	Fusicoccum quercus Oudem.	Fusicoccum	quercus	Oudem.	Obora	leaf	36.5038	138.329	1310	2012	11	2	LC206626
3836	Ascomycota	Fusicoccum quercus Oudem.	Fusicoccum	quercus	Oudem.	Fusicoccum quercus Oudem.	Fusicoccum	quercus	Oudem.	Obora	leaf	36.5038	138.329	1310	2011	11	2	LC206629
3868	Ascomycota	Fusicoccum quercus Oudem.	Fusicoccum	quercus	Oudem.	Fusicoccum quercus Oudem.	Fusicoccum	quercus	Oudem.	Obora	leaf	36.5038	138.329	1310	2012	9	6	LC206640
2446	Ascomycota	Fusarium lateritium Nees	Fusarium	lateritium	Nees	Gibberella baccata (Wallr.) Sacc.	Gibberella	baccata	(Wallr.) Sacc.	Obora	leaf	36.5038	138.329	1310	2009	8		LC206445
3642	Ascomycota	Fusarium lateritium Nees	Fusarium	lateritium	Nees	Gibberella baccata (Wallr.) Sacc.	Gibberella	baccata	(Wallr.) Sacc.	Obora	leaf	36.5038	138.329	1310	2011	9	29	LC206576
3655	Ascomycota	Fusarium lateritium Nees	Fusarium	lateritium	Nees	Gibberella baccata (Wallr.) Sacc.	Gibberella	baccata	(Wallr.) Sacc.	Obora	cupule	36.5038	138.329	1310	2011	9	29	LC206588
3661	Ascomycota	Fusarium lateritium Nees	Fusarium	lateritium	Nees	Gibberella baccata (Wallr.) Sacc.	Gibberella	baccata	(Wallr.) Sacc.	Obora	cupule	36.5038	138.329	1310	2011	9	29	LC206594
3841	Ascomycota	Fusarium lateritium Nees	Fusarium	lateritium	Nees	Gibberella baccata (Wallr.) Sacc.	Gibberella	baccata	(Wallr.) Sacc.	Obora	cupule	36.5038	138.329	1310	2012	7	12	LC206630
3843	Ascomycota	Fusarium lateritium Nees	Fusarium	lateritium	Nees	Gibberella baccata (Wallr.) Sacc.	Gibberella	baccata	(Wallr.) Sacc.	Obora	cupule	36.5038	138.329	1310	2012	7	12	LC206632
3845	Ascomycota	Fusarium lateritium Nees	Fusarium	lateritium	Nees	Gibberella baccata (Wallr.) Sacc.	Gibberella	baccata	(Wallr.) Sacc.	Obora	cupule	36.5038	138.329	1310	2012	7	12	LC206634
3625	Ascomycota	Colletotrichum lagenaria (Pass.) Ellis & Halst.	Colletotrichum	lagenaria	(Pass.) Ellis & Halst.	Gloeosporium orbiculare (Berk.) Berk.	Gloeosporium	orbiculare	(Berk.) Berk.	Obora	leaf	36.5038	138.329	1310	2011	9	29	LC206564
3631	Ascomycota	Colletotrichum lagenaria (Pass.) Ellis & Halst.	Colletotrichum	lagenaria	(Pass.) Ellis & Halst.	Gloeosporium orbiculare (Berk.) Berk.	Gloeosporium	orbiculare	(Berk.) Berk.	Obora	leaf	36.5038	138.329	1310	2011	9	29	LC206567
3651	Ascomycota	Colletotrichum lagenaria (Pass.) Ellis & Halst.	Colletotrichum	lagenaria	(Pass.) Ellis & Halst.	Gloeosporium orbiculare (Berk.) Berk.	Gloeosporium	orbiculare	(Berk.) Berk.	Obora	leaf	36.5038	138.329	1310	2011	9	29	LC206584
3615	Ascomycota	Hymenoscyphus dehlii M.P. Sharma	Hymenoscyphus	dehlii	M.P. Sharma	Hymenoscyphus dehlii M.P. Sharma	Hymenoscyphus	dehlii	M.P. Sharma	Obora	leaf	36.5038	138.329	1310	2011	9	29	LC206556
3734	Ascomycota	Hymenoscyphus dehlii M.P. Sharma	Hymenoscyphus	dehlii	M.P. Sharma	Hymenoscyphus dehlii M.P. Sharma	Hymenoscyphus	dehlii	M.P. Sharma	Obora	leaf	36.5038	138.329	1310	2012	11	2	LC206610
3735	Ascomycota	Hymenoscyphus dehlii M.P. Sharma	Hymenoscyphus	dehlii	M.P. Sharma	Hymenoscyphus dehlii M.P. Sharma	Hymenoscyphus	dehlii	M.P. Sharma	Obora	leaf	36.5038	138.329	1310	2012	11	2	LC206611
3739	Ascomycota	Hymenoscyphus dehlii M.P. Sharma	Hymenoscyphus	dehlii	M.P. Sharma	Hymenoscyphus dehlii M.P. Sharma	Hymenoscyphus	dehlii	M.P. Sharma	Obora	leaf	36.5038	138.329	1310	2012	11	2	LC206615
3748	Ascomycota	Hymenoscyphus dehlii M.P. Sharma	Hymenoscyphus	dehlii	M.P. Sharma	Hymenoscyphus dehlii M.P. Sharma	Hymenoscyphus	dehlii	M.P. Sharma	Obora	leaf	36.5038	138.329	1310	2012	11	2	LC206621
2449	Ascomycota	Hypoxylon argillaceum (Fr.) J. Kickx f.	Hypoxylon	argillaceum	(Fr.) J. Kickx f.	Hypoxylon fragiforme (Pers.) J. Kickx f.	Hypoxylon	fragiforme	(Pers.) J. Kickx f.	Obora	leaf	36.5038	138.329	1310	2009	8		LC206447
3315	Ascomycota	Hypoxylon argillaceum (Fr.) J. Kickx f.	Hypoxylon	argillaceum	(Fr.) J. Kickx f.	Hypoxylon fragiforme (Pers.) J. Kickx f.	Hypoxylon	fragiforme	(Pers.) J. Kickx f.	Obora	leaf	36.5038	138.329	1310	2010	9	22	LC206519
3948	Ascomycota	Ilyonectria cyclaminicola A. Cabral & Crous	Ilyonectria	cyclaminicola	A. Cabral & Crous	Ilyonectria cyclaminicola A. Cabral & Crous	Ilyonectria	cyclaminicola	A. Cabral & Crous	Sugadaira	root	36.5247	138.347	1360	2012	9	6	LC206661
3969	Ascomycota	Neonectria obtusispora (Cooke & Harkn.) Rossman, L. Lombard & Crous	Neonectria	obtusispora	(Cooke & Harkn.) Rossman, L. Lombard & Crous	Neonectria obtusispora (Cooke & Harkn.) Rossman, L. Lombard & Crous	Neonectria	obtusispora	(Cooke & Harkn.) Rossman, L. Lombard & Crous	Sugadaira	root	36.5247	138.347	1360	2012	9	6	LC206668
3842	Ascomycota	Neosetophoma italica W.J. Li, Camporesi & K.D. Hyde	Neosetophoma	italica	W.J. Li, Camporesi & K.D. Hyde	Neosetophoma italica W.J. Li, Camporesi & K.D. Hyde	Neosetophoma	italica	W.J. Li, Camporesi & K.D. Hyde	Obora	cupule	36.5038	138.329	1310	2012	7	12	LC206631
3846	Ascomycota	Neosetophoma italica W.J. Li, Camporesi & K.D. Hyde	Neosetophoma	italica	W.J. Li, Camporesi & K.D. Hyde	Neosetophoma italica W.J. Li, Camporesi & K.D. Hyde	Neosetophoma	italica	W.J. Li, Camporesi & K.D. Hyde	Obora	cupule	36.5038	138.329	1310	2012	7	12	LC206635
3662	Ascomycota	Neurospora crassa Shear & B.O. Dodge	Neurospora	crassa	Shear & B.O. Dodge	Neurospora crassa Shear & B.O. Dodge	Neurospora	crassa	Shear & B.O. Dodge	Obora	cupule	36.5038	138.329	1310	2011	9	29	LC206595
3853	Ascomycota	Oidiodendron maius G.L. Barron	Oidiodendron	maius	G.L. Barron	Oidiodendron maius G.L. Barron	Oidiodendron	maius	G.L. Barron	Obora	root	36.5038	138.329	1310	2012	7	11	LC206638
3972	Ascomycota	Oidiodendron maius G.L. Barron	Oidiodendron	maius	G.L. Barron	Oidiodendron maius G.L. Barron	Oidiodendron	maius	G.L. Barron	Sugadaira	root	36.5247	138.347	1360	2012	9	6	LC206669
4016	Ascomycota	Penicillium sclerotiorum J.F.H. Beyma	Penicillium	sclerotiorum	J.F.H. Beyma	Penicillium sclerotiorum J.F.H. Beyma	Penicillium	sclerotiorum	J.F.H. Beyma	Chichibu	cupule	35.9429	138.798	1135	2012	9	11	LC206671
2456	Ascomycota	Pestalotiopsis cocculi (Guba) G.C. Zhao & N. Li	Pestalotiopsis	cocculi	(Guba) G.C. Zhao & N. Li	Pestalotia cocculi Guba	Pestalotia	cocculi	Guba	Obora	leaf	36.5038	138.329	1310	2009	8		LC206450
3653	Ascomycota	Pestalotiopsis cocculi (Guba) G.C. Zhao & N. Li	Pestalotiopsis	cocculi	(Guba) G.C. Zhao & N. Li	Pestalotia cocculi Guba	Pestalotia	cocculi	Guba	Obora	cupule	36.5038	138.329	1310	2011	9	29	LC206586
3654	Ascomycota	Pestalotiopsis cocculi (Guba) G.C. Zhao & N. Li	Pestalotiopsis	cocculi	(Guba) G.C. Zhao & N. Li	Pestalotia cocculi Guba	Pestalotia	cocculi	Guba	Obora	cupule	36.5038	138.329	1310	2011	9	29	LC206587
3426	Ascomycota	Pezicula melanigena (T. Kowalski & Halmschl.) P.R. Johnst.	Pezicula	melanigena	(T. Kowalski & Halmschl.) P.R. Johnst.	Pezicula melanigena (T. Kowalski & Halmschl.) P.R. Johnst.	Pezicula	melanigena	(T. Kowalski & Halmschl.) P.R. Johnst.	Obora	root	36.5038	138.329	1310	2011	7	1	LC206545
3828	Ascomycota	Pezicula melanigena (T. Kowalski & Halmschl.) P.R. Johnst.	Pezicula	melanigena	(T. Kowalski & Halmschl.) P.R. Johnst.	Pezicula melanigena (T. Kowalski & Halmschl.) P.R. Johnst.	Pezicula	melanigena	(T. Kowalski & Halmschl.) P.R. Johnst.	Obora	root	36.5038	138.329	1310	2011	11	2	LC206627
3959	Ascomycota	Pezicula melanigena (T. Kowalski & Halmschl.) P.R. Johnst.	Pezicula	melanigena	(T. Kowalski & Halmschl.) P.R. Johnst.	Pezicula melanigena (T. Kowalski & Halmschl.) P.R. Johnst.	Pezicula	melanigena	(T. Kowalski & Halmschl.) P.R. Johnst.	Sugadaira	root	36.5247	138.347	1360	2012	9	6	LC206663
3963	Ascomycota	Pezicula melanigena (T. Kowalski & Halmschl.) P.R. Johnst.	Pezicula	melanigena	(T. Kowalski & Halmschl.) P.R. Johnst.	Pezicula melanigena (T. Kowalski & Halmschl.) P.R. Johnst.	Pezicula	melanigena	(T. Kowalski & Halmschl.) P.R. Johnst.	Sugadaira	root	36.5247	138.347	1360	2012	9	6	LC206665
3898	Ascomycota	Pezicula neosporulosa Z.L. Yuan & Verkley	Pezicula	neosporulosa	Z.L. Yuan & Verkley	Pezicula neosporulosa Z.L. Yuan & Verkley	Pezicula	neosporulosa	Z.L. Yuan & Verkley	Sugadaira	leaf	36.5247	138.347	1360	2012	9	6	LC206659
3428	Ascomycota	Pezicula radicicola (Kowalski & C. Bartnik) P.R. Johnston	Pezicula	radicicola	(Kowalski & C. Bartnik) P.R. Johnston	Pezicula radicicola (Kowalski & C. Bartnik) P.R. Johnston	Pezicula	radicicola	(Kowalski & C. Bartnik) P.R. Johnston	Obora	root	36.5038	138.329	1310	2011	7	1	LC206547
3422	Ascomycota	Phialocephala fortinii C.J.K. Wang & H.E. Wilcox	Phialocephala	fortinii	C.J.K. Wang & H.E. Wilcox	Phialocephala fortinii C.J.K. Wang & H.E. Wilcox	Phialocephala	fortinii	C.J.K. Wang & H.E. Wilcox	Obora	root	36.5038	138.329	1310	2011	7	1	LC206543
3707	Ascomycota	Phialocephala fortinii C.J.K. Wang & H.E. Wilcox	Phialocephala	fortinii	C.J.K. Wang & H.E. Wilcox	Phialocephala fortinii C.J.K. Wang & H.E. Wilcox	Phialocephala	fortinii	C.J.K. Wang & H.E. Wilcox	Obora	root	36.5038	138.329	1310	2011	9	29	LC206606
3855	Ascomycota	Phialocephala fortinii C.J.K. Wang & H.E. Wilcox	Phialocephala	fortinii	C.J.K. Wang & H.E. Wilcox	Phialocephala fortinii C.J.K. Wang & H.E. Wilcox	Phialocephala	fortinii	C.J.K. Wang & H.E. Wilcox	Obora	root	36.5038	138.329	1310	2012	7	11	LC206639
3947	Ascomycota	Phialocephala fortinii C.J.K. Wang & H.E. Wilcox	Phialocephala	fortinii	C.J.K. Wang & H.E. Wilcox	Phialocephala fortinii C.J.K. Wang & H.E. Wilcox	Phialocephala	fortinii	C.J.K. Wang & H.E. Wilcox	Sugadaira	root	36.5247	138.347	1360	2012	9	6	LC206660
3949	Ascomycota	Phialocephala fortinii C.J.K. Wang & H.E. Wilcox	Phialocephala	fortinii	C.J.K. Wang & H.E. Wilcox	Phialocephala fortinii C.J.K. Wang & H.E. Wilcox	Phialocephala	fortinii	C.J.K. Wang & H.E. Wilcox	Sugadaira	root	36.5247	138.347	1360	2012	9	6	LC206662
3964	Ascomycota	Phialocephala fortinii C.J.K. Wang & H.E. Wilcox	Phialocephala	fortinii	C.J.K. Wang & H.E. Wilcox	Phialocephala fortinii C.J.K. Wang & H.E. Wilcox	Phialocephala	fortinii	C.J.K. Wang & H.E. Wilcox	Sugadaira	root	36.5247	138.347	1360	2012	9	6	LC206666
2408	Ascomycota	Phomopsis mali Roberts	Phomopsis	mali	Roberts	Phomopsis prunorum (Cooke) Grove	Phomopsis	prunorum	(Cooke) Grove	Obora	leaf	36.5038	138.329	1310	2009	8		LC206437
2413	Ascomycota	Phomopsis mali Roberts	Phomopsis	mali	Roberts	Phomopsis prunorum (Cooke) Grove	Phomopsis	prunorum	(Cooke) Grove	Obora	leaf	36.5038	138.329	1310	2009	8		LC206441
3656	Ascomycota	Phomopsis mali Roberts	Phomopsis	mali	Roberts	Phomopsis prunorum (Cooke) Grove	Phomopsis	prunorum	(Cooke) Grove	Obora	cupule	36.5038	138.329	1310	2011	9	29	LC206589
3657	Ascomycota	Phomopsis mali Roberts	Phomopsis	mali	Roberts	Phomopsis prunorum (Cooke) Grove	Phomopsis	prunorum	(Cooke) Grove	Obora	cupule	36.5038	138.329	1310	2011	9	29	LC206590
3847	Ascomycota	Phomopsis mali Roberts	Phomopsis	mali	Roberts	Phomopsis prunorum (Cooke) Grove	Phomopsis	prunorum	(Cooke) Grove	Obora	cupule	36.5038	138.329	1310	2012	7	12	LC206636
3869	Ascomycota	Phomopsis mali Roberts	Phomopsis	mali	Roberts	Phomopsis prunorum (Cooke) Grove	Phomopsis	prunorum	(Cooke) Grove	Obora	leaf	36.5038	138.329	1310	2012	9	6	LC206641
3877	Ascomycota	Phomopsis mali Roberts	Phomopsis	mali	Roberts	Phomopsis prunorum (Cooke) Grove	Phomopsis	prunorum	(Cooke) Grove	Obora	leaf	36.5038	138.329	1310	2012	9	6	LC206648
2412	Ascomycota	Diaporthe vaccinii Shear	Diaporthe	vaccinii	Shear	Phomopsis vaccinii Shear, N.E. Stevens & H.F. Bain	Phomopsis	vaccinii	Shear, N.E. Stevens & H.F. Bain	Obora	leaf	36.5038	138.329	1310	2009	8		LC206440
2417	Ascomycota	Diaporthe vaccinii Shear	Diaporthe	vaccinii	Shear	Phomopsis vaccinii Shear, N.E. Stevens & H.F. Bain	Phomopsis	vaccinii	Shear, N.E. Stevens & H.F. Bain	Obora	leaf	36.5038	138.329	1310	2009	8		LC206443
2454	Ascomycota	Diaporthe vaccinii Shear	Diaporthe	vaccinii	Shear	Phomopsis vaccinii Shear, N.E. Stevens & H.F. Bain	Phomopsis	vaccinii	Shear, N.E. Stevens & H.F. Bain	Obora	leaf	36.5038	138.329	1310	2009	8		LC206448
4118	Ascomycota	Diaporthe vaccinii Shear	Diaporthe	vaccinii	Shear	Phomopsis vaccinii Shear, N.E. Stevens & H.F. Bain	Phomopsis	vaccinii	Shear, N.E. Stevens & H.F. Bain	Naruko	cupule	38.7305	140.768		2013	6	12	LC206677
4119	Ascomycota	Diaporthe vaccinii Shear	Diaporthe	vaccinii	Shear	Phomopsis vaccinii Shear, N.E. Stevens & H.F. Bain	Phomopsis	vaccinii	Shear, N.E. Stevens & H.F. Bain	Naruko	cupule	38.7305	140.768		2013	6	12	LC206678
4144	Ascomycota	Diaporthe vaccinii Shear	Diaporthe	vaccinii	Shear	Phomopsis vaccinii Shear, N.E. Stevens & H.F. Bain	Phomopsis	vaccinii	Shear, N.E. Stevens & H.F. Bain	Naruko	cupule	38.7305	140.768		2013	6	12	LC206685
3844	Ascomycota	Plectosphaerella cucumerina (Lindf.) W. Gams	Plectosphaerella	cucumerina	(Lindf.) W. Gams	Plectosphaerella cucumerina (Lindf.) W. Gams	Plectosphaerella	cucumerina	(Lindf.) W. Gams	Obora	cupule	36.5038	138.329	1310	2012	7	12	LC206633
3888	Ascomycota	Ramularia aplospora Speg.	Ramularia	aplospora	Speg.	Ramularia aplospora Speg.	Ramularia	aplospora	Speg.	Sugadaira	leaf	36.5247	138.347	1360	2012	9	6	LC206651
4022	Ascomycota	Ramularia aplospora Speg.	Ramularia	aplospora	Speg.	Ramularia aplospora Speg.	Ramularia	aplospora	Speg.	Chichibu	cupule	35.9429	138.798	1135	2012	9	11	LC206676
3609	Ascomycota	Ramularia collo-cygni B. Sutton & J.M. Waller	Ramularia	collo-cygni	B. Sutton & J.M. Waller	Ramularia collo-cygni B. Sutton & J.M. Waller	Ramularia	collo-cygni	B. Sutton & J.M. Waller	Obora	leaf	36.5038	138.329	1310	2011	9	29	LC206550
3610	Ascomycota	Ramularia collo-cygni B. Sutton & J.M. Waller	Ramularia	collo-cygni	B. Sutton & J.M. Waller	Ramularia collo-cygni B. Sutton & J.M. Waller	Ramularia	collo-cygni	B. Sutton & J.M. Waller	Obora	leaf	36.5038	138.329	1310	2011	9	29	LC206551
3616	Ascomycota	Ramularia collo-cygni B. Sutton & J.M. Waller	Ramularia	collo-cygni	B. Sutton & J.M. Waller	Ramularia collo-cygni B. Sutton & J.M. Waller	Ramularia	collo-cygni	B. Sutton & J.M. Waller	Obora	leaf	36.5038	138.329	1310	2011	9	29	LC206557
3626	Ascomycota	Ramularia collo-cygni B. Sutton & J.M. Waller	Ramularia	collo-cygni	B. Sutton & J.M. Waller	Ramularia collo-cygni B. Sutton & J.M. Waller	Ramularia	collo-cygni	B. Sutton & J.M. Waller	Obora	leaf	36.5038	138.329	1310	2011	9	29	LC206565
3632	Ascomycota	Ramularia collo-cygni B. Sutton & J.M. Waller	Ramularia	collo-cygni	B. Sutton & J.M. Waller	Ramularia collo-cygni B. Sutton & J.M. Waller	Ramularia	collo-cygni	B. Sutton & J.M. Waller	Obora	leaf	36.5038	138.329	1310	2011	9	29	LC206568
3635	Ascomycota	Ramularia collo-cygni B. Sutton & J.M. Waller	Ramularia	collo-cygni	B. Sutton & J.M. Waller	Ramularia collo-cygni B. Sutton & J.M. Waller	Ramularia	collo-cygni	B. Sutton & J.M. Waller	Obora	leaf	36.5038	138.329	1310	2011	9	29	LC206570
3874	Ascomycota	Ramularia collo-cygni B. Sutton & J.M. Waller	Ramularia	collo-cygni	B. Sutton & J.M. Waller	Ramularia collo-cygni B. Sutton & J.M. Waller	Ramularia	collo-cygni	B. Sutton & J.M. Waller	Obora	leaf	36.5038	138.329	1310	2012	9	6	LC206646
3878	Ascomycota	Ramularia collo-cygni B. Sutton & J.M. Waller	Ramularia	collo-cygni	B. Sutton & J.M. Waller	Ramularia collo-cygni B. Sutton & J.M. Waller	Ramularia	collo-cygni	B. Sutton & J.M. Waller	Obora	leaf	36.5038	138.329	1310	2012	9	6	LC206649
3277	Ascomycota	Ramularia haroldporterii Videira & Crous	Ramularia	haroldporterii	Videira & Crous	Ramularia haroldporterii Videira & Crous	Ramularia	haroldporterii	Videira & Crous	Obora	leaf	36.5038	138.329	1310	2010	9	22	LC206487
3287	Ascomycota	Ramularia haroldporterii Videira & Crous	Ramularia	haroldporterii	Videira & Crous	Ramularia haroldporterii Videira & Crous	Ramularia	haroldporterii	Videira & Crous	Obora	leaf	36.5038	138.329	1310	2010	9	22	LC206496
3289	Ascomycota	Ramularia haroldporterii Videira & Crous	Ramularia	haroldporterii	Videira & Crous	Ramularia haroldporterii Videira & Crous	Ramularia	haroldporterii	Videira & Crous	Obora	leaf	36.5038	138.329	1310	2010	9	22	LC206498
3297	Ascomycota	Ramularia haroldporterii Videira & Crous	Ramularia	haroldporterii	Videira & Crous	Ramularia haroldporterii Videira & Crous	Ramularia	haroldporterii	Videira & Crous	Obora	leaf	36.5038	138.329	1310	2010	9	22	LC206506
3313	Ascomycota	Ramularia haroldporterii Videira & Crous	Ramularia	haroldporterii	Videira & Crous	Ramularia haroldporterii Videira & Crous	Ramularia	haroldporterii	Videira & Crous	Obora	leaf	36.5038	138.329	1310	2010	9	22	LC206517
3317	Ascomycota	Ramularia haroldporterii Videira & Crous	Ramularia	haroldporterii	Videira & Crous	Ramularia haroldporterii Videira & Crous	Ramularia	haroldporterii	Videira & Crous	Obora	leaf	36.5038	138.329	1310	2010	9	22	LC206521
3618	Ascomycota	Ramularia haroldporterii Videira & Crous	Ramularia	haroldporterii	Videira & Crous	Ramularia haroldporterii Videira & Crous	Ramularia	haroldporterii	Videira & Crous	Obora	leaf	36.5038	138.329	1310	2011	9	29	LC206559
3620	Ascomycota	Ramularia haroldporterii Videira & Crous	Ramularia	haroldporterii	Videira & Crous	Ramularia haroldporterii Videira & Crous	Ramularia	haroldporterii	Videira & Crous	Obora	leaf	36.5038	138.329	1310	2011	9	29	LC206561
3623	Ascomycota	Ramularia haroldporterii Videira & Crous	Ramularia	haroldporterii	Videira & Crous	Ramularia haroldporterii Videira & Crous	Ramularia	haroldporterii	Videira & Crous	Obora	leaf	36.5038	138.329	1310	2011	9	29	LC206562
3647	Ascomycota	Ramularia haroldporterii Videira & Crous	Ramularia	haroldporterii	Videira & Crous	Ramularia haroldporterii Videira & Crous	Ramularia	haroldporterii	Videira & Crous	Obora	leaf	36.5038	138.329	1310	2011	9	29	LC206581
3648	Ascomycota	Ramularia haroldporterii Videira & Crous	Ramularia	haroldporterii	Videira & Crous	Ramularia haroldporterii Videira & Crous	Ramularia	haroldporterii	Videira & Crous	Obora	leaf	36.5038	138.329	1310	2011	9	29	LC206582
3271	Ascomycota	Ramularia pratensis Sacc.	Ramularia	pratensis	Sacc.	Ramularia pratensis Sacc.	Ramularia	pratensis	Sacc.	Obora	leaf	36.5038	138.329	1310	2010	9	22	LC206481
3274	Ascomycota	Ramularia pratensis Sacc.	Ramularia	pratensis	Sacc.	Ramularia pratensis Sacc.	Ramularia	pratensis	Sacc.	Obora	leaf	36.5038	138.329	1310	2010	9	22	LC206484
3890	Ascomycota	Ramularia pratensis Sacc.	Ramularia	pratensis	Sacc.	Ramularia pratensis Sacc.	Ramularia	pratensis	Sacc.	Sugadaira	leaf	36.5247	138.347	1360	2012	9	6	LC206653
3891	Ascomycota	Ramularia pratensis Sacc.	Ramularia	pratensis	Sacc.	Ramularia pratensis Sacc.	Ramularia	pratensis	Sacc.	Sugadaira	leaf	36.5247	138.347	1360	2012	9	6	LC206654
3896	Ascomycota	Ramularia pratensis Sacc.	Ramularia	pratensis	Sacc.	Ramularia pratensis Sacc.	Ramularia	pratensis	Sacc.	Sugadaira	leaf	36.5247	138.347	1360	2012	9	6	LC206657
3897	Ascomycota	Ramularia pratensis Sacc.	Ramularia	pratensis	Sacc.	Ramularia pratensis Sacc.	Ramularia	pratensis	Sacc.	Sugadaira	leaf	36.5247	138.347	1360	2012	9	6	LC206658
3283	Ascomycota	Sphaerulina berberidis (Niessl) Quaedvl., Verkley & Crous	Sphaerulina	berberidis	(Niessl) Quaedvl., Verkley & Crous	Sphaerulina berberidis (Niessl) Quaedvl., Verkley & Crous	Sphaerulina	berberidis	(Niessl) Quaedvl., Verkley & Crous	Obora	leaf	36.5038	138.329	1310	2010	9	22	LC206492
3302	Ascomycota	Sphaerulina berberidis (Niessl) Quaedvl., Verkley & Crous	Sphaerulina	berberidis	(Niessl) Quaedvl., Verkley & Crous	Sphaerulina berberidis (Niessl) Quaedvl., Verkley & Crous	Sphaerulina	berberidis	(Niessl) Quaedvl., Verkley & Crous	Obora	leaf	36.5038	138.329	1310	2010	9	22	LC206509
3613	Ascomycota	Sphaerulina berberidis (Niessl) Quaedvl., Verkley & Crous	Sphaerulina	berberidis	(Niessl) Quaedvl., Verkley & Crous	Sphaerulina berberidis (Niessl) Quaedvl., Verkley & Crous	Sphaerulina	berberidis	(Niessl) Quaedvl., Verkley & Crous	Obora	leaf	36.5038	138.329	1310	2011	9	29	LC206554
3617	Ascomycota	Sphaerulina berberidis (Niessl) Quaedvl., Verkley & Crous	Sphaerulina	berberidis	(Niessl) Quaedvl., Verkley & Crous	Sphaerulina berberidis (Niessl) Quaedvl., Verkley & Crous	Sphaerulina	berberidis	(Niessl) Quaedvl., Verkley & Crous	Obora	leaf	36.5038	138.329	1310	2011	9	29	LC206558
3641	Ascomycota	Sphaerulina berberidis (Niessl) Quaedvl., Verkley & Crous	Sphaerulina	berberidis	(Niessl) Quaedvl., Verkley & Crous	Sphaerulina berberidis (Niessl) Quaedvl., Verkley & Crous	Sphaerulina	berberidis	(Niessl) Quaedvl., Verkley & Crous	Obora	leaf	36.5038	138.329	1310	2011	9	29	LC206575
3645	Ascomycota	Sphaerulina berberidis (Niessl) Quaedvl., Verkley & Crous	Sphaerulina	berberidis	(Niessl) Quaedvl., Verkley & Crous	Sphaerulina berberidis (Niessl) Quaedvl., Verkley & Crous	Sphaerulina	berberidis	(Niessl) Quaedvl., Verkley & Crous	Obora	leaf	36.5038	138.329	1310	2011	9	29	LC206579
3871	Ascomycota	Sphaerulina berberidis (Niessl) Quaedvl., Verkley & Crous	Sphaerulina	berberidis	(Niessl) Quaedvl., Verkley & Crous	Sphaerulina berberidis (Niessl) Quaedvl., Verkley & Crous	Sphaerulina	berberidis	(Niessl) Quaedvl., Verkley & Crous	Obora	leaf	36.5038	138.329	1310	2012	9	6	LC206643
3872	Ascomycota	Sphaerulina berberidis (Niessl) Quaedvl., Verkley & Crous	Sphaerulina	berberidis	(Niessl) Quaedvl., Verkley & Crous	Sphaerulina berberidis (Niessl) Quaedvl., Verkley & Crous	Sphaerulina	berberidis	(Niessl) Quaedvl., Verkley & Crous	Obora	leaf	36.5038	138.329	1310	2012	9	6	LC206644
3873	Ascomycota	Sphaerulina berberidis (Niessl) Quaedvl., Verkley & Crous	Sphaerulina	berberidis	(Niessl) Quaedvl., Verkley & Crous	Sphaerulina berberidis (Niessl) Quaedvl., Verkley & Crous	Sphaerulina	berberidis	(Niessl) Quaedvl., Verkley & Crous	Obora	leaf	36.5038	138.329	1310	2012	9	6	LC206645
4015	Ascomycota	Sphaerulina berberidis (Niessl) Quaedvl., Verkley & Crous	Sphaerulina	berberidis	(Niessl) Quaedvl., Verkley & Crous	Sphaerulina berberidis (Niessl) Quaedvl., Verkley & Crous	Sphaerulina	berberidis	(Niessl) Quaedvl., Verkley & Crous	Chichibu	cupule	35.9429	138.798	1135	2012	9	11	LC206670
4018	Ascomycota	Sphaerulina berberidis (Niessl) Quaedvl., Verkley & Crous	Sphaerulina	berberidis	(Niessl) Quaedvl., Verkley & Crous	Sphaerulina berberidis (Niessl) Quaedvl., Verkley & Crous	Sphaerulina	berberidis	(Niessl) Quaedvl., Verkley & Crous	Chichibu	cupule	35.9429	138.798	1135	2012	9	11	LC206672
4020	Ascomycota	Sphaerulina berberidis (Niessl) Quaedvl., Verkley & Crous	Sphaerulina	berberidis	(Niessl) Quaedvl., Verkley & Crous	Sphaerulina berberidis (Niessl) Quaedvl., Verkley & Crous	Sphaerulina	berberidis	(Niessl) Quaedvl., Verkley & Crous	Chichibu	cupule	35.9429	138.798	1135	2012	9	11	LC206674
4129	Ascomycota	Sphaerulina berberidis (Niessl) Quaedvl., Verkley & Crous	Sphaerulina	berberidis	(Niessl) Quaedvl., Verkley & Crous	Sphaerulina berberidis (Niessl) Quaedvl., Verkley & Crous	Sphaerulina	berberidis	(Niessl) Quaedvl., Verkley & Crous	Naruko	cupule	38.7305	140.768		2013	6	12	LC206682
3427	Ascomycota	Trichocladium opacum (Corda) S. Hughes	Trichocladium	opacum	(Corda) S. Hughes	Trichocladium opacum (Corda) S. Hughes	Trichocladium	opacum	(Corda) S. Hughes	Obora	root	36.5038	138.329	1310	2011	7	1	LC206546
3849	Ascomycota	Trichocladium opacum (Corda) S. Hughes	Trichocladium	opacum	(Corda) S. Hughes	Trichocladium opacum (Corda) S. Hughes	Trichocladium	opacum	(Corda) S. Hughes	Obora	root	36.5038	138.329	1310	2012	7	11	LC206637
3700	Ascomycota	Trichoderma album Preuss	Trichoderma	album	Preuss	Trichoderma citrinum (Pers.) Jaklitsch, W. Gams & Voglmayr	Trichoderma	citrinum	(Pers.) Jaklitsch, W. Gams & Voglmayr	Obora	root	36.5038	138.329	1310	2011	9	29	LC206604
3421	Ascomycota	Trichoderma longipile Bissett	Trichoderma	longipile	Bissett	Trichoderma longipilis Bissett	Trichoderma	longipilis	Bissett	Obora	root	36.5038	138.329	1310	2011	7	1	LC206542
3423	Ascomycota	Varicosporium elodeae W. Kegel	Varicosporium	elodeae	W. Kegel	Varicosporium elodeae W. Kegel	Varicosporium	elodeae	W. Kegel	Obora	root	36.5038	138.329	1310	2011	7	1	LC206544
3316	Basidiomycota	Amanita tenuifolia (Murrill) Murrill	Amanita	tenuifolia	(Murrill) Murrill	Amanita tenuifolia (Murrill) Murrill	Amanita	tenuifolia	(Murrill) Murrill	Obora	leaf	36.5038	138.329	1310	2010	9	22	LC206520
3743	Basidiomycota	Flammulina velutipes (Curtis) Singer	Flammulina	velutipes	(Curtis) Singer	Flammulina velutipes (Curtis) Singer	Flammulina	velutipes	(Curtis) Singer	Obora	leaf	36.5038	138.329	1310	2012	11	2	LC206618
4145	Basidiomycota	Schizophyllum commune Fr.	Schizophyllum	commune	Fr.	Schizophyllum commune Fr.	Schizophyllum	commune	Fr.	Naruko	cupule	38.7305	140.768		2013	6	12	LC206686
3730	Basidiomycota	Thanatephorus cucumeris (A.B. Frank) Donk	Thanatephorus	cucumeris	(A.B. Frank) Donk	Thanatephorus cucumeris (A.B. Frank) Donk	Thanatephorus	cucumeris	(A.B. Frank) Donk	Obora	leaf	36.5038	138.329	1310	2012	11	2	LC206607
3285	Basidiomycota	Trametes versicolor (L.) Lloyd	Trametes	versicolor	(L.) Lloyd	Trametes versicolor (L.) Lloyd	Trametes	versicolor	(L.) Lloyd	Obora	leaf	36.5038	138.329	1310	2010	9	22	LC206494
3624	Basidiomycota	Trametes versicolor (L.) Lloyd	Trametes	versicolor	(L.) Lloyd	Trametes versicolor (L.) Lloyd	Trametes	versicolor	(L.) Lloyd	Obora	leaf	36.5038	138.329	1310	2011	9	29	LC206563
3812	Basidiomycota	Trichaptum abietinum (Dicks.) Ryvarden	Trichaptum	abietinum	(Dicks.) Ryvarden	Trichaptum abietinum (Dicks.) Ryvarden	Trichaptum	abietinum	(Dicks.) Ryvarden	Obora	root	36.5038	138.329	1310	2011	11	2	LC206625
4128	Zygomycota	Syncephalastrum racemosum Cohn ex J. Schröt.	Syncephalastrum	racemosum	Cohn ex J. Schröt.	Syncephalastrum racemosum Cohn ex J. Schröt.	Syncephalastrum	racemosum	Cohn ex J. Schröt.	Naruko	cupule	38.7305	140.768		2013	6	12	LC206681
3667	Zygomycota	Umbelopsis dimorpha Mahoney & W. Gams	Umbelopsis	dimorpha	Mahoney & W. Gams	Umbelopsis dimorpha Mahoney & W. Gams	Umbelopsis	dimorpha	Mahoney & W. Gams	Obora	root	36.5038	138.329	1310	2011	9	29	LC206597
3668	Zygomycota	Umbelopsis dimorpha Mahoney & W. Gams	Umbelopsis	dimorpha	Mahoney & W. Gams	Umbelopsis dimorpha Mahoney & W. Gams	Umbelopsis	dimorpha	Mahoney & W. Gams	Obora	root	36.5038	138.329	1310	2011	9	29	LC206598
3669	Zygomycota	Umbelopsis dimorpha Mahoney & W. Gams	Umbelopsis	dimorpha	Mahoney & W. Gams	Umbelopsis dimorpha Mahoney & W. Gams	Umbelopsis	dimorpha	Mahoney & W. Gams	Obora	root	36.5038	138.329	1310	2011	9	29	LC206599
3670	Zygomycota	Umbelopsis dimorpha Mahoney & W. Gams	Umbelopsis	dimorpha	Mahoney & W. Gams	Umbelopsis dimorpha Mahoney & W. Gams	Umbelopsis	dimorpha	Mahoney & W. Gams	Obora	root	36.5038	138.329	1310	2011	9	29	LC206600
3671	Zygomycota	Umbelopsis dimorpha Mahoney & W. Gams	Umbelopsis	dimorpha	Mahoney & W. Gams	Umbelopsis dimorpha Mahoney & W. Gams	Umbelopsis	dimorpha	Mahoney & W. Gams	Obora	root	36.5038	138.329	1310	2011	9	29	LC206601
3673	Zygomycota	Umbelopsis dimorpha Mahoney & W. Gams	Umbelopsis	dimorpha	Mahoney & W. Gams	Umbelopsis dimorpha Mahoney & W. Gams	Umbelopsis	dimorpha	Mahoney & W. Gams	Obora	root	36.5038	138.329	1310	2011	9	29	LC206602
3697	Zygomycota	Umbelopsis dimorpha Mahoney & W. Gams	Umbelopsis	dimorpha	Mahoney & W. Gams	Umbelopsis dimorpha Mahoney & W. Gams	Umbelopsis	dimorpha	Mahoney & W. Gams	Obora	root	36.5038	138.329	1310	2011	9	29	LC206603
3702	Zygomycota	Umbelopsis dimorpha Mahoney & W. Gams	Umbelopsis	dimorpha	Mahoney & W. Gams	Umbelopsis dimorpha Mahoney & W. Gams	Umbelopsis	dimorpha	Mahoney & W. Gams	Obora	root	36.5038	138.329	1310	2011	9	29	LC206605
3962	Zygomycota	Umbelopsis dimorpha Mahoney & W. Gams	Umbelopsis	dimorpha	Mahoney & W. Gams	Umbelopsis dimorpha Mahoney & W. Gams	Umbelopsis	dimorpha	Mahoney & W. Gams	Sugadaira	root	36.5247	138.347	1360	2012	9	6	LC206664
