# Supplementary material for: A check list of non-lichenised fungi occurring on Fagus crenata, a tree endemic to Japan
Source: Mycology. 2017 Aug 9;9(1):29–34. doi: 10.1080/21501203.2017.1363092 (PMC6059079; doi:10.1080/21501203.2017.1363092)
Supplement: 1363092_Supp.zip [file TMYC_A_1363092_SM8784.zip › SupTable3-Literature_R1.xlsx]

## Sheet: SupTable3
Literature	Page	Phylum	Ori_ScientificName	Ori_Genus	Ori_SpecificEpitethet	Ori_ScientificNameAuthorship	Ori_InfraspecificRank	Ori_InfraspecificEpithet	Ori_InfraSpecificAuthoship	SF_ScientificName	SF_Genus	SF_SpecificEpithet	SF_ScientificNameAuthorship
Tokumasu and Tubaki (1982)	482	Ascomycota	Acrodontium crateriforme	Acrodontium	crateriforme					Acrodontium crateriforme (J.F.H. Beyma) de Hoog	Acrodontium	crateriforme	(J.F.H. Beyma) de Hoog
Matsushima T (1975a)	4	Ascomycota	Acrogenospora state of Farlowiella carmichaeliana (Berk.) Sacc.	Acrogenospora	state of Farlowiella carmichaeliana (Berk.) Sacc.					Acrogenospora carmichaeliana (Berk.) Rossman & Crous	Acrogenospora	carmichaeliana	(Berk.) Rossman & Crous
Ono Y, Hosoya T (2001)	611	Ascomycota	Albotricha fagicola Yas. Ono & Hosoya	Albotricha	fagicola	Yas. Ono & Hosoya				Albotricha fagicola Yas. Ono & Hosoya	Albotricha	fagicola	Yas. Ono & Hosoya
Hashizume et al. (2010)	269	Ascomycota	Alternaria alternata (Fr.) Keissl.	Alternaria	alternata	(Fr.) Keissl.				Alternaria alternata (Fr.) Keissl.	Alternaria	alternata	(Fr.) Keissl.
Osono (2002)	462	Ascomycota	Alternaria alternata	Alternaria	alternata					Alternaria alternata (Fr.) Keissl.	Alternaria	alternata	(Fr.) Keissl.
Osono and Takeda (1999)	53	Ascomycota	Alternaria alternata (Fr.) Keissler	Alternaria	alternata	(Fr.) Keissler				Alternaria alternata (Fr.) Keissl.	Alternaria	alternata	(Fr.) Keissl.
Osono and Mori (2003)	439	Ascomycota	Alternaria alternata	Alternaria	alternata					Alternaria alternata (Fr.) Keissl.	Alternaria	alternata	(Fr.) Keissl.
Tokumasu and Tubaki (1982)	482	Ascomycota	Alternaria alternata	Alternaria	alternata					Alternaria alternata (Fr.) Keissl.	Alternaria	alternata	(Fr.) Keissl.
Ueyama (1966)	329	Ascomycota	Hypoxylon annulatum	Hypoxylon	annulatum					Annulohypoxylon annulatum (Schwein.) Y.M. Ju, J.D. Rogers & H.M. Hsieh	Annulohypoxylon	annulatum	(Schwein.) Y.M. Ju, J.D. Rogers & H.M. Hsieh
Katumoto K (1978)	50	Ascomycota	Hypoxylon cohaerens (Pers.) Fr.	Hypoxylon	cohaerens	(Pers.) Fr.				Annulohypoxylon cohaerens (Pers.) Y.M. Ju, J.D. Rogers & H.M. Hsieh	Annulohypoxylon	cohaerens	(Pers.) Y.M. Ju, J.D. Rogers & H.M. Hsieh
Osono and Takeda (1999)	53	Ascomycota	Arthrinium state of Apiospora montagnei Sacc.	Arthrinium	state of Apiospora montagnei Sacc.					Arthrinium arundinis (Corda) Dyko & B. Sutton	Arthrinium	arundinis	(Corda) Dyko & B. Sutton
Osono and Mori (2003)	439	Ascomycota	Arthrinium phaeospermum	Arthrinium	phaeospermum					Arthrinium phaeospermum (Corda) M.B. Ellis	Arthrinium	phaeospermum	(Corda) M.B. Ellis
Tokumasu and Tubaki (1982)	482	Ascomycota	Arthrinium phaeospermum	Arthrinium	phaeospermum					Arthrinium phaeospermum (Corda) M.B. Ellis	Arthrinium	phaeospermum	(Corda) M.B. Ellis
Wei CZ, Harada Y (1998)	66	Ascomycota	Ascochyta fagi Woron.	Ascochyta	fagi	Woron.				Ascochyta fagi Woron.	Ascochyta	fagi	Woron.
Hashizume et al. (2010)	269	Ascomycota	Ascochyta fagi Worron.	Ascochyta	fagi	Worron.				Ascochyta fagi Woron.	Ascochyta	fagi	Woron.
Fukasawa et al. (2012)	737	Ascomycota	Ascochyta fagi	Ascochyta	fagi					Ascochyta fagi Woron.	Ascochyta	fagi	Woron.
Osono et al. (2015)	254	Ascomycota	Ascochyta fagi	Ascochyta	fagi					Ascochyta fagi Woron.	Ascochyta	fagi	Woron.
Otani Y (1974)	5	Ascomycota	Ascoclavulina sakaii Y. Otani	Ascoclavulina	sakaii	Y. Otani				Ascoclavulina sakaii Y. Otani	Ascoclavulina	sakaii	Otani
Fukasawa et al. (2009a): Supplmentary Table 1		Ascomycota	Ascoclavulina sakaii	Ascoclavulina	sakaii					Ascoclavulina sakaii Otani	Ascoclavulina	sakaii	Otani
Fukasawa et al. (2009a): Supplmentary Table 1		Ascomycota	Ascocoryne cylichnium	Ascocoryne	cylichnium					Ascocoryne cylichnium (Tul.) Korf	Ascocoryne	cylichnium	(Tul.) Korf
Kaneko S (1995)	359	Ascomycota	Polymorphum quercinum (Pers.) Chevall.	Polymorphum	quercinum	(Pers.) Chevall.				Ascodichaena rugosa Butin	Ascodichaena	rugosa	Butin
Kobayashi T, Kubono T (1986)	29	Ascomycota	Asterosporium asterospermum (Pers.) S. Hughes	Asterosporium	asterospermum	(Pers.) S. Hughes				Asterosporium asterospermum (Pers.) S. Hughes	Asterosporium	asterospermum	(Pers.) S. Hughes
Tokumasu and Tubaki (1982)	482	Ascomycota	Aureobasidium pullulans	Aureobasidium	pullulans					Aureobasidium pullulans (de Bary & Löwenthal) G. Arnaud	Aureobasidium	pullulans	(de Bary & Löwenthal) G. Arnaud
Matsushima T (1975a)	12	Ascomycota	Bactrodesmium atrum M.B. Ellis	Bactrodesmium	atrum	M.B. Ellis				Bactrodesmium atrum M.B. Ellis	Bactrodesmium	atrum	M.B. Ellis
Tokumasu and Tubaki (1982)	482	Ascomycota	Beauveria bassiana	Beauveria	bassiana					Beauveria bassiana (Bals.-Criv.) Vuill.	Beauveria	bassiana	(Bals.-Criv.) Vuill.
Fukasawa et al. (2009a): Supplmentary Table 1		Ascomycota	Biscogniauxia capnodes	Biscogniauxia	capnodes					Biscogniauxia capnodes (Berk.) Y.M. Ju & J.D. Rogers	Biscogniauxia	capnodes	(Berk.) Y.M. Ju & J.D. Rogers
Fukasawa et al. (2009a): Supplmentary Table 1		Ascomycota	Bisporella citrina	Bisporella	citrina					Bisporella citrina (Batsch) Korf & S.E. Carp.	Bisporella	citrina	(Batsch) Korf & S.E. Carp.
Maekawa N (1991)	128	Ascomycota	Botryobasidium medium J. Erikss.	Botryobasidium	medium	J. Erikss.				Botryobasidium medium J. Erikss.	Botryobasidium	medium	J. Erikss.
Maekawa N (1990)	467	Ascomycota	Botryobasidium pruinatum (Bres.) J. Erikss.	Botryobasidium	pruinatum	(Bres.) J. Erikss.				Botryobasidium pruinatum (Bres.) J. Erikss.	Botryobasidium	pruinatum	(Bres.) J. Erikss.
Anonym. (1975)	114	Ascomycota	Brachydesmiella biseptata G. Arnaud ex S. Hughes	Brachydesmiella	biseptata	G. Arnaud ex S. Hughes				Brachydesmiella biseptata G. Arnaud ex S. Hughes	Brachydesmiella	biseptata	G. Arnaud ex S. Hughes
Matsushima T (1975a)	18	Ascomycota	Brachysporium nigrum (Link) S. Hughes	Brachysporium	nigrum	(Link) S. Hughes				Brachysporium nigrum (Link) S. Hughes	Brachysporium	nigrum	(Link) S. Hughes
Hongo T, Doi Y (1967)	102	Ascomycota	Brachysporium obovatum (Berk.) Sacc.	Brachysporium	obovatum	(Berk.) Sacc.				Brachysporium obovatum (Berk.) Sacc.	Brachysporium	obovatum	(Berk.) Sacc.
Kawamura S (1954)	787	Ascomycota	Bulgaria polymorpha (Oeder) Wettst.	Bulgaria	polymorpha	(Oeder) Wettst.				Bulgaria inquinans (Pers.) Fr.	Bulgaria	inquinans	(Pers.) Fr.
Asahina Y (1939)	327	Ascomycota	Bulgaria inquinans (Pers.) Fr.	Bulgaria	inquinans	(Pers.) Fr.				Bulgaria inquinans (Pers.) Fr.	Bulgaria	inquinans	(Pers.) Fr.
Fukasawa et al. (2009a): Supplmentary Table 1		Ascomycota	Bulgaria inquinans	Bulgaria	inquinans					Bulgaria inquinans (Pers.) Fr.	Bulgaria	inquinans	(Pers.) Fr.
Fukasawa et al. (2009b)	1914	Ascomycota	Phialophora fastigiata	Phialophora	fastigiata					Cadophora fastigiata Lagerb. & Melin	Cadophora	fastigiata	Lagerb. & Melin
Matsushima T (1975a)	19	Ascomycota	Calcarisporium acerosum Matsush.	Calcarisporium	acerosum	Matsush.				Calcarisporium acerosum Matsush.	Calcarisporium	acerosum	Matsush.
Ito S (1964)	160	Ascomycota	Candida corniculata Kuraishi	Candida	corniculata	Kuraishi				Candida corniculata Kuraishi	Candida	corniculata	Kuraishi
Kishi K (1998)	1156	Ascomycota	Ophiostoma pluriannulatum (Hedgc.) Syd. & P. Syd.	Ophiostoma	pluriannulatum	(Hedgc.) Syd. & P. Syd.				Ceratocystis pluriannulata (Hedgc.) C. Moreau	Ceratocystis	pluriannulata	(Hedgc.) C. Moreau
Yamaoka Y, Masuya H, Kaneko S (1999)	8	Ascomycota	Ophiostoma pluriannulatum (Hedgc.) Syd. & P. Syd.	Ophiostoma	pluriannulatum	(Hedgc.) Syd. & P. Syd.				Ceratocystis pluriannulata (Hedgc.) C. Moreau	Ceratocystis	pluriannulata	(Hedgc.) C. Moreau
Tubaki K (1966)	76	Ascomycota	Ceriosporopsis halima Linder	Ceriosporopsis	halima	Linder				Ceriosporopsis halima Linder	Ceriosporopsis	halima	Linder
Matsushima T (1975b)	4	Ascomycota	Cheiromycella microscopica (P. Karst.) S. Hughes	Cheiromycella	microscopica	(P. Karst.) S. Hughes				Cheiromycella microscopica (P. Karst.) S. Hughes	Cheiromycella	microscopica	(P. Karst.) S. Hughes
Matsushima T (1975a)	27	Ascomycota	Cheiromycella moniliphora Matsush.	Cheiromycella	moniliphora	Matsush.				Cheiromycella moniliphora Matsush.	Cheiromycella	moniliphora	Matsush.
Ono Y, Kobayashi T (2005)	352	Ascomycota	Cheirospora botryospora (Mont.) Berk. & Broome	Cheirospora	botryospora	(Mont.) Berk. & Broome				Cheirospora botryospora (Mont.) Berk. & Broome	Cheirospora	botryospora	(Mont.) Berk. & Broome
Kawamura S (1954)	765	Ascomycota	Chlorosplenium aeruginosum (Oeder) De Not.	Chlorosplenium	aeruginosum	(Oeder) De Not.				Chlorociboria aeruginosa (Oeder) Seaver ex C.S. Ramamurthi, Korf & L.R. Batra	Chlorociboria	aeruginosa	(Oeder) Seaver ex C.S. Ramamurthi, Korf & L.R. Batra
Fukasawa et al. (2009a): Supplmentary Table 1		Ascomycota	Chlorociboria aeruginosa	Chlorociboria	aeruginosa					Chlorociboria aeruginosa (Oeder) Seaver ex C.S. Ramamurthi, Korf & L.R. Batra	Chlorociboria	aeruginosa	(Oeder) Seaver ex C.S. Ramamurthi, Korf & L.R. Batra
Matsushima T (1975a)	31	Ascomycota	Chuppia sarcinifera Deighton	Chuppia	sarcinifera	Deighton				Chuppia sarcinifera Deighton	Chuppia	sarcinifera	Deighton
Endo M, Hatakeyama S, Harada Y, Tanaka K (2008)	116	Ascomycota	Ciliochorella castaneae Munjal	Ciliochorella	castaneae	Munjal				Ciliochorella castaneae Munjal	Ciliochorella	castaneae	Munjal
Hongo T, Doi Y (1967)	102	Ascomycota	Circinotrichum maculiforme Nees	Circinotrichum	maculiforme	Nees				Circinotrichum maculiforme Nees	Circinotrichum	maculiforme	Nees
Osono (2002)	462	Ascomycota	Cladosporium cladosporioides	Cladosporium	cladosporioides					Cladosporium cladosporioides (Fresen.) G.A. de Vries	Cladosporium	cladosporioides	(Fresen.) G.A. de Vries
Osono and Takeda (1999)	53	Ascomycota	Cladosporium cladosporioides (Fr.) de Vries	Cladosporium	cladosporioides	(Fr.) de Vries				Cladosporium cladosporioides (Fresen.) G.A. de Vries	Cladosporium	cladosporioides	(Fresen.) G.A. de Vries
Tokumasu and Tubaki (1982)	482	Ascomycota	Cladosporium cladosporioides	Cladosporium	cladosporioides					Cladosporium cladosporioides (Fresen.) G.A. de Vries	Cladosporium	cladosporioides	(Fresen.) G.A. de Vries
Fukasawa et al. (2009b)	1914	Ascomycota	Sesquicillium candelabrum	Sesquicillium	candelabrum					Clonostachys candelabrum (Bonord.) Schroers	Clonostachys	candelabrum	(Bonord.) Schroers
Osono (2002)	462	Ascomycota	Gliocladium roseum	Gliocladium	roseum					Clonostachys rosea (Link) Schroers, Samuels, Seifert & W. Gams	Clonostachys	rosea	(Link) Schroers, Samuels, Seifert & W. Gams
Osono and Takeda (1999)	53	Ascomycota	Gliocladium roseum (Link) Bainier	Gliocladium	roseum	(Link) Bainier				Clonostachys rosea (Link) Schroers, Samuels, Seifert & W. Gams	Clonostachys	rosea	(Link) Schroers, Samuels, Seifert & W. Gams
Tokumasu and Tubaki (1982)	482	Ascomycota	Gliocladium roseum	Gliocladium	roseum					Clonostachys rosea (Link) Schroers, Samuels, Seifert & W. Gams	Clonostachys	rosea	(Link) Schroers, Samuels, Seifert & W. Gams
Fukasawa et al. (2009b)	1914	Ascomycota	Clonostachys rosea	Clonostachys	rosea					Clonostachys rosea (Link) Schroers, Samuels, Seifert & W. Gams	Clonostachys	rosea	(Link) Schroers, Samuels, Seifert & W. Gams
Doi Y (1983)	66	Ascomycota	Leptothyrium quercinum Lasch	Leptothyrium	quercinum	Lasch				Coccomyces dentatus (J.C. Schmidt) Sacc.	Coccomyces	dentatus	(J.C. Schmidt) Sacc.
Hashizume et al. (2010)	269	Ascomycota	Colletotrichum acutatum J.H. Simmonds	Colletotrichum	acutatum	J.H. Simmonds				Colletotrichum acutatum J.H. Simmonds	Colletotrichum	acutatum	J.H. Simmonds
Sasaki K (1977)	343	Ascomycota	Colletotrichum dematium (Pers.) Grove	Colletotrichum	dematium	(Pers.) Grove				Colletotrichum dematium (Pers.) Grove	Colletotrichum	dematium	(Pers.) Grove
Sahashi et al. (1994)	341	Ascomycota	Colletotrichum dematium	Colletotrichum	dematium					Colletotrichum dematium (Pers.) Grove	Colletotrichum	dematium	(Pers.) Grove
Ichihara and Yamaji (2009)	1081	Ascomycota	Colletotrichum dematium	Colletotrichum	dematium					Colletotrichum dematium (Pers.) Grove	Colletotrichum	dematium	(Pers.) Grove
Hashizume et al. (2010)	269	Ascomycota	Colletotrichum gloeosporioides (Penz.) Penz. & Sacc.	Colletotrichum	gloeosporioides	(Penz.) Penz. & Sacc.				Colletotrichum gloeosporioides (Penz.) Penz. & Sacc.	Colletotrichum	gloeosporioides	(Penz.) Penz. & Sacc.
Osono and Mori (2003)	439	Ascomycota	Colletotrichum gloeosporioides	Colletotrichum	gloeosporioides					Colletotrichum gloeosporioides (Penz.) Penz. & Sacc.	Colletotrichum	gloeosporioides	(Penz.) Penz. & Sacc.
Hashizume et al. (2010)	269	Ascomycota	Colletotrichum truncatum (Schwein.) Andrus & W.D. moore	Colletotrichum	truncatum	(Schwein.) Andrus & W.D. moore				Colletotrichum truncatum (Schwein.) Andrus & W.D. Moore	Colletotrichum	truncatum	(Schwein.) Andrus & W.D. Moore
Fukasawa et al. (2009b)	1914	Ascomycota	Cordana pauciseptata	Cordana	pauciseptata					Cordana pauciseptata Preuss	Cordana	pauciseptata	Preuss
Okada G, Tokumasu S, Haraguchi T, Tubaki K (1984)	469	Ascomycota	Cylindrocarpon faginatum C. Booth	Cylindrocarpon	faginatum	C. Booth				Cylindrocarpon faginatum C. Booth	Cylindrocarpon	faginatum	C. Booth
Matsushima T (1975a)	50	Ascomycota	Dactylaria fusarioidea Matsush.	Dactylaria	fusarioidea	Matsush.				Dactylaria fusarioidea Matsush.	Dactylaria	fusarioidea	Matsush.
Fukasawa et al. (2009a): Supplmentary Table 1		Ascomycota	Dactylospora stygia	Dactylospora	stygia					Dactylospora stygia (Berk. & M.A. Curtis) Hafellner	Dactylospora	stygia	(Berk. & M.A. Curtis) Hafellner
Ono Y, Hosoya T (2001)	612	Ascomycota	Dasyscyphella longistipitata Hosoya	Dasyscyphella	longistipitata	Hosoya				Dasyscyphella longistipitata Hosoya	Dasyscyphella	longistipitata	Hosoya
Fukasawa et al. (2012)	737	Ascomycota	Dasyscyphella longistipitata	Dasyscyphella	longistipitata					Dasyscyphella longistipitata Hosoya	Dasyscyphella	longistipitata	Hosoya
Anonym. (1979)	65	Ascomycota	Debaryomyces marama Di Menna	Debaryomyces	marama	Di Menna				Debaryomyces marama Di Menna	Debaryomyces	marama	Di Menna
Wei CZ, Harada Y (1998)	65	Ascomycota	Didymella fagi C.Z. Wei & Y. Harada	Didymella	fagi	C.Z. Wei & Y. Harada				Didymella fagi C.Z. Wei & Y. Harada	Didymella	fagi	C.Z. Wei & Y. Harada
Tubaki K, Kubono T (1989)	346	Ascomycota	Digitodochium rhodoleucum Tubaki & Kubono	Digitodochium	rhodoleucum	Tubaki & Kubono				Digitodochium rhodoleucum Tubaki & Kubono	Digitodochium	rhodoleucum	Tubaki & Kubono
Ito S (1964)	143	Ascomycota	Dipodascus albidus Lagerh.	Dipodascus	albidus	Lagerh.				Dipodascus albidus Lagerh.	Dipodascus	albidus	Lagerh.
Matsushima T (1975a)	68	Ascomycota	Endophragmiella canadensis (Ellis & Everh.) B. Sutton	Endophragmiella	canadensis	(Ellis & Everh.) B. Sutton				Endophragmiella canadensis (Ellis & Everh.) B. Sutton	Endophragmiella	canadensis	(Ellis & Everh.) B. Sutton
Kobayashi T, Ito K (1956)	83	Ascomycota	Endothia fluens (Sowerby) Shear & N.E. Stevens	Endothia	fluens	(Sowerby) Shear & N.E. Stevens				Endothia fluens (Sowerby) Shear & N.E. Stevens	Endothia	fluens	(Sowerby) Shear & N.E. Stevens
Fukasawa et al. (2012)	737	Ascomycota	Epicoccum nigrum	Epicoccum	nigrum					Epicoccum nigrum Link	Epicoccum	nigrum	Link
Osono et al. (2015)	254	Ascomycota	Epicoccum nigrum	Epicoccum	nigrum					Epicoccum nigrum Link	Epicoccum	nigrum	Link
Tokumasu and Tubaki (1982)	482	Ascomycota	Epicoccum purpurascens	Epicoccum	purpurascens					Epicoccum purpurascens Link	Epicoccum	purpurascens	Link
Takamatsu S, Kom-un S, Sato Y, Mimuro G (2003)	166	Ascomycota	Erysiphe wadae S. Takam. & Y. Sato	Erysiphe	wadae	S. Takam. & Y. Sato				Erysiphe wadae S. Takam. & Y. Sato	Erysiphe	wadae	S. Takam. & Y. Sato
Fukasawa et al. (2009a): Supplmentary Table 1		Ascomycota	Eutypa spinosa	Eutypa	spinosa					Eutypa spinosa (Pers.) Tul. & C. Tul.	Eutypa	spinosa	(Pers.) Tul. & C. Tul.
Fukasawa et al. (2009b)	1914	Ascomycota	Fusarium oxysporum	Fusarium	oxysporum					Fusarium oxysporum Schltdl.	Fusarium	oxysporum	Schltdl.
Hongo T, Doi Y (1967)	101	Ascomycota	Gonatobotryum fuscum (Sacc.) Sacc.	Gonatobotryum	fuscum	(Sacc.) Sacc.				Gonatobotryum fuscum (Sacc.) Sacc.	Gonatobotryum	fuscum	(Sacc.) Sacc.
Matsushima T (1975a)	81	Ascomycota	Helicomyces roseus Link	Helicomyces	roseus	Link				Helicomyces roseus Link	Helicomyces	roseus	Link
Udagawa S, Tubaki K, Horie Y, Miura K, Minoura K, Yamazaki M, Yokoyama T, Watanabe S (1978)	948	Ascomycota	Helicomyces roseus Link	Helicomyces	roseus	Link				Helicomyces roseus Link	Helicomyces	roseus	Link
Ueyama (1966)	329	Ascomycota	Ceratocystis moniliformis	Ceratocystis	moniliformis					Huntiella moniliformis (Hedgc.) Z.W. de Beer, T.A. Duong & M.J. Wingf.	Huntiella	moniliformis	(Hedgc.) Z.W. de Beer, T.A. Duong & M.J. Wingf.
Doi Y (1978)	702	Ascomycota	Hypocrea megalosulphurea Yoshim. Doi	Hypocrea	megalosulphurea	Yoshim. Doi				Hypocrea megalosulphurea Yoshim. Doi	Hypocrea	megalosulphurea	Yoshim. Doi
Doi Y (1978)	732	Ascomycota	Hypocrea nigricans (S. Imai) Yoshim. Doi forma nigricans	Hypocrea	nigricans	(S. Imai) Yoshim. Doi	forma	nigricans		Hypocrea nigricans (S. Imai) Yoshim. Doi	Hypocrea	nigricans	(S. Imai) Yoshim. Doi
Doi Y (1978)	704	Ascomycota	Hypocrea thuemenellosulphurea Yoshim. Doi	Hypocrea	thuemenellosulphurea	Yoshim. Doi				Hypocrea thuemenellosulphurea Yoshim. Doi	Hypocrea	thuemenellosulphurea	Yoshim. Doi
Katumoto K (1978)	48	Ascomycota	Hypoxylon fragiforme (Pers.) J. Kickx f.	Hypoxylon	fragiforme	(Pers.) J. Kickx f.				Hypoxylon fragiforme (Pers.) J. Kickx f.	Hypoxylon	fragiforme	(Pers.) J. Kickx f.
Ueyama (1966)	329	Ascomycota	Hypoxylon coccineum	Hypoxylon	coccineum					Hypoxylon fragiforme (Pers.) J. Kickx f.	Hypoxylon	fragiforme	(Pers.) J. Kickx f.
Fukasawa et al. (2009a): Supplmentary Table 1		Ascomycota	Hypoxylon rubiginosum	Hypoxylon	rubiginosum					Hypoxylon rubiginosum (Pers.) Fr.	Hypoxylon	rubiginosum	(Pers.) Fr.
Tanaka I, Hosoya T (2001)	606	Ascomycota	Lachnum radiatum Issh. Tanaka & Hosoya	Lachnum	radiatum	Issh. Tanaka & Hosoya				Incrucipulum radiatum (Issh. Tanaka & Hosoya) Sasagawa & Hosoya	Incrucipulum	radiatum	(Issh. Tanaka & Hosoya) Sasagawa & Hosoya
Aoshima K (1955)	255	Ascomycota	Ustulina vulgaris Tul. & C. Tul.	Ustulina	vulgaris	Tul. & C. Tul.				Kretzschmaria deusta (Hoffm.) P.M.D. Martin	Kretzschmaria	deusta	(Hoffm.) P.M.D. Martin
Fukasawa et al. (2009a): Supplmentary Table 1		Ascomycota	Kretzschmaria deusta	Kretzschmaria	deusta					Kretzschmaria deusta (Hoffm.) P.M.D. Martin	Kretzschmaria	deusta	(Hoffm.) P.M.D. Martin
Fukasawa et al. (2009a): Supplmentary Table 1		Ascomycota	Mollisia cinerea	Mollisia	cinerea					Mollisia cinerea (Batsch) P. Karst.	Mollisia	cinerea	(Batsch) P. Karst.
Matsushima T (1975a)	18	Ascomycota	Brachysporiella setosa (Berk. & M.A. Curtis) M.B. Ellis	Brachysporiella	setosa	(Berk. & M.A. Curtis) M.B. Ellis				Monotosporella setosa (Berk. & M.A. Curtis) S. Hughes	Monotosporella	setosa	(Berk. & M.A. Curtis) S. Hughes
Kaneko R, Kakishima M (2001)	60	Ascomycota	Mycosphaerella buna R. Kaneko & Kakish.	Mycosphaerella	buna	R. Kaneko & Kakish.				Mycosphaerella buna R. Kaneko & Kakish.	Mycosphaerella	buna	R. Kaneko & Kakish.
Doi Y (1983)	64	Ascomycota	Mycosphaerella fagi (Auersw.) Lindau	Mycosphaerella	fagi	(Auersw.) Lindau				Mycosphaerella fagi (Auersw.) Lindau	Mycosphaerella	fagi	(Auersw.) Lindau
Ito K (1973)	227	Ascomycota	Nectria cinnabarina (Tode) Fr.	Nectria	cinnabarina	(Tode) Fr.				Nectria cinnabarina (Tode) Fr.	Nectria	cinnabarina	(Tode) Fr.
Yamamoto W (1962)	117	Ascomycota	Nectria peziza (Tode: Fr.) Fr.	Nectria	peziza	(Tode: Fr.) Fr.				Nectria peziza (Tode) Fr.	Nectria	peziza	(Tode) Fr.
Fukasawa et al. (2009a): Supplmentary Table 1		Ascomycota	Neobulgaria pura	Neobulgaria	pura					Neobulgaria pura (Pers.) Petr.	Neobulgaria	pura	(Pers.) Petr.
Ito K (1973)	229	Ascomycota	Nectria galligena Bres.	Nectria	galligena	Bres.				Neonectria ditissima (Tul. & C. Tul.) Samuels & Rossman	Neonectria	ditissima	(Tul. & C. Tul.) Samuels & Rossman
Hashizume et al. (2010)	269	Ascomycota	Nigrospora sphaerica (Sacc.) E.W. Mason	Nigrospora	sphaerica	(Sacc.) E.W. Mason				Nigrospora oryzae (Berk. & Broome) Petch	Nigrospora	oryzae	(Berk. & Broome) Petch
Osono and Mori (2003)	439	Ascomycota	Nigrospora sphaerica	Nigrospora	sphaerica					Nigrospora oryzae (Berk. & Broome) Petch	Nigrospora	oryzae	(Berk. & Broome) Petch
Fukasawa et al. (2009a): Supplmentary Table 1		Ascomycota	Cordyceps neovolkiana	Cordyceps	neovolkiana					Ophiocordyceps neovolkiana (Kobayasi) G.H. Sung, J.M. Sung, Hywel-Jones & Spatafora	Ophiocordyceps	neovolkiana	(Kobayasi) G.H. Sung, J.M. Sung, Hywel-Jones & Spatafora
Fukasawa et al. (2009a): Supplmentary Table 1		Ascomycota	Pachyella violaceonigra	Pachyella	violaceonigra					Pachyella violaceonigra (Rehm) Pfister	Pachyella	violaceonigra	(Rehm) Pfister
Anonym. (1975)	118	Ascomycota	Pendulispora venezuelanica M.B. Ellis	Pendulispora	venezuelanica	M.B. Ellis				Pendulispora venezuelanica M.B. Ellis	Pendulispora	venezuelanica	M.B. Ellis
Fukasawa et al. (2009b)	1914	Ascomycota	Penicillium decumbens	Penicillium	decumbens					Penicillium decumbens Thom	Penicillium	decumbens	Thom
Shirai M (1905)	62	Ascomycota	Penicillium leucocephalum Rabenh.	Penicillium	leucocephalum	Rabenh.				Penicillium leucocephalum Rabenh.	Penicillium	leucocephalum	Rabenh.
Fukasawa et al. (2009b)	1914	Ascomycota	Penicillium purpureogenum	Penicillium	purpureogenum					Penicillium purpureogenum Flerov	Penicillium	purpureogenum	Flerov
Fukasawa et al. (2009b)	1914	Ascomycota	Penicillium thomii	Penicillium	thomii					Penicillium thomii Maire	Penicillium	thomii	Maire
Kishi K (1998)	1156	Ascomycota	Ophiostoma piceae (Münch) Syd. & P. Syd.	Ophiostoma	piceae	(Münch) Syd. & P. Syd.				Pesotum piceae J.L. Crane & Schokn.	Pesotum	piceae	J.L. Crane & Schokn.
Udagawa S, Tubaki K, Horie Y, Miura K, Minoura K, Yamazaki M, Yokoyama T, Watanabe S (1978)	474	Ascomycota	Ceratocystis piceae (Münch) B.K. Bakshi	Ceratocystis	piceae	(Münch) B.K. Bakshi				Pesotum piceae J.L. Crane & Schokn.	Pesotum	piceae	J.L. Crane & Schokn.
Fukasawa et al. (2009b)	1914	Ascomycota	Pestalotiopsis disseminata	Pestalotiopsis	disseminata					Pestalotiopsis disseminata (Thüm.) Steyaert	Pestalotiopsis	disseminata	(Thüm.) Steyaert
Ooki Y, Fujita T, Harada Y (2003)	319	Ascomycota	Pezicula cinnamomea (DC.) Sacc.	Pezicula	cinnamomea	(DC.) Sacc.				Pezicula cinnamomea (DC.) Sacc.	Pezicula	cinnamomea	(DC.) Sacc.
Verkley GJM (1999)	57	Ascomycota	Pezicula cinnamomea (DC.) Sacc.	Pezicula	cinnamomea	(DC.) Sacc.				Pezicula cinnamomea (DC.) Sacc.	Pezicula	cinnamomea	(DC.) Sacc.
Matsushima T (1975a)	110	Ascomycota	Phaeoisaria clematidis (Fuckel) S. Hughes	Phaeoisaria	clematidis	(Fuckel) S. Hughes				Phaeoisaria clematidis (Fuckel) S. Hughes	Phaeoisaria	clematidis	(Fuckel) S. Hughes
Udagawa S, Tubaki K, Horie Y, Miura K, Minoura K, Yamazaki M, Yokoyama T, Watanabe S (1978)	904	Ascomycota	Phaeoisaria clematidis (Fuckel) S. Hughes	Phaeoisaria	clematidis	(Fuckel) S. Hughes				Phaeoisaria clematidis (Fuckel) S. Hughes	Phaeoisaria	clematidis	(Fuckel) S. Hughes
Fukasawa et al. (2009b)	1914	Ascomycota	Phialophora lagerbergii	Phialophora	lagerbergii					Phialocephala lagerbergii (Melin & Nannf.) Grünig & T.N. Sieber	Phialocephala	lagerbergii	(Melin & Nannf.) Grünig & T.N. Sieber
Fukasawa et al. (2009b)	1914	Ascomycota	Phialophora verrucosa	Phialophora	verrucosa					Phialophora verrucosa Medlar	Phialophora	verrucosa	Medlar
Matsushima T (1975a)	118	Ascomycota	Pleurothecium recurvatum (Morgan) Höhn.	Pleurothecium	recurvatum	(Morgan) Höhn.				Pleurothecium recurvatum (Morgan) Höhn.	Pleurothecium	recurvatum	(Morgan) Höhn.
Doi Y (1967)	54	Ascomycota	Podostroma cordyceps (Penz. & Sacc.) Yoshim. Doi	Podostroma	cordyceps	(Penz. & Sacc.) Yoshim. Doi				Podostroma cordyceps (Penz. & Sacc.) Yoshim. Doi	Podostroma	cordyceps	(Penz. & Sacc.) Yoshim. Doi
Kishi K (1998)	1144	Ascomycota	Pseudodidymella fagi C.Z. Wei, Y. Harada & Katum.	Pseudodidymella	fagi	C.Z. Wei, Y. Harada & Katum.				Pseudodidymella fagi C.Z. Wei, Y. Harada & Katum.	Pseudodidymella	fagi	C.Z. Wei, Y. Harada & Katum.
Doi Y (1978)	655	Ascomycota	Pseudohypocrea citrinella (Ellis) Yoshim. Doi	Pseudohypocrea	citrinella	(Ellis) Yoshim. Doi				Pseudohypocrea citrinella (Ellis) Yoshim. Doi	Pseudohypocrea	citrinella	(Ellis) Yoshim. Doi
Kishi K (1998)	1144	Ascomycota	Pycnopleiospora fagi C.Z. Wei, Y. Harada & Katum.	Pycnopleiospora	fagi	C.Z. Wei, Y. Harada & Katum.				Pycnopleiospora fagi C.Z. Wei, Y. Harada & Katum.	Pycnopleiospora	fagi	C.Z. Wei, Y. Harada & Katum.
Wei CZ, Harada Y, Katumoto K (1997)	496	Ascomycota	Pycnopleiospora fagi C.Z. Wei, Y. Harada & Katum.	Pycnopleiospora	fagi	C.Z. Wei, Y. Harada & Katum.				Pycnopleiospora fagi C.Z. Wei, Y. Harada & Katum.	Pycnopleiospora	fagi	C.Z. Wei, Y. Harada & Katum.
Kishi K (1998)	221	Ascomycota	Rosellinia necatrix Berl. ex Prill.	Rosellinia	necatrix	Berl. ex Prill.				Rosellinia necatrix Berl. ex Prill.	Rosellinia	necatrix	Berl. ex Prill.
Fukasawa et al. (2009a): Supplmentary Table 1		Ascomycota	Scutellinia erinaceus	Scutellinia	erinaceus					Scutellinia erinaceus (Schwein.) Kuntze	Scutellinia	erinaceus	(Schwein.) Kuntze
Fukasawa et al. (2009a): Supplmentary Table 1		Ascomycota	Scutellinia scutellata	Scutellinia	scutellata					Scutellinia scutellata (L.) Lambotte	Scutellinia	scutellata	(L.) Lambotte
Fukasawa et al. (2009b)	1914	Ascomycota	Scytalidium lignicola	Scytalidium	lignicola					Scytalidium lignicola Pesante	Scytalidium	lignicola	Pesante
Anonym. (1975)	119	Ascomycota	Septosporium bulbotrichum Corda	Septosporium	bulbotrichum	Corda				Septosporium bulbotrichum Corda	Septosporium	bulbotrichum	Corda
Matsushima T (1975a)	139	Ascomycota	Sporidesmium pedunculatum (Peck) M.B. Ellis	Sporidesmium	pedunculatum	(Peck) M.B. Ellis				Sporidesmium pedunculatum (Peck) M.B. Ellis	Sporidesmium	pedunculatum	(Peck) M.B. Ellis
Matsushima T (1975a)	140	Ascomycota	Sporidesmium socium M.B. Ellis	Sporidesmium	socium	M.B. Ellis				Sporidesmium socium M.B. Ellis	Sporidesmium	socium	M.B. Ellis
Hashizume et al. (2010)	269	Ascomycota	Sporormiella isomera S.I. Ahmed & Cain	Sporormiella	isomera	S.I. Ahmed & Cain				Sporormiella isomera S.I. Ahmed & Cain	Sporormiella	isomera	S.I. Ahmed & Cain
Anonym. (1977)	93	Ascomycota	Pichia quercuum Phaff & E.P. Knapp	Pichia	quercuum	Phaff & E.P. Knapp				Starmera quercuum (Phaff & E.P. Knapp) Kurtzman, Robnett & Bas.-Powers	Starmera	quercuum	(Phaff & E.P. Knapp) Kurtzman, Robnett & Bas.-Powers
Matsushima T (1975a)	152	Ascomycota	Teratosperma singulare Syd. & P. Syd.	Teratosperma	singulare	Syd. & P. Syd.				Teratosperma singulare Syd. & P. Syd.	Teratosperma	singulare	Syd. & P. Syd.
Hirooka Y, Kobayashi (2007)	58	Ascomycota	Neonectria discophora (Mont.) Mantiri & Samuels	Neonectria	discophora	(Mont.) Mantiri & Samuels				Thelonectria discophora (Mont.) P. Chaverri & C. Salgado	Thelonectria	discophora	(Mont.) P. Chaverri & C. Salgado
Fukasawa et al. (2009b)	1914	Ascomycota	Tolypocladium cylindrosporum	Tolypocladium	cylindrosporum					Tolypocladium cylindrosporum W. Gams	Tolypocladium	cylindrosporum	W. Gams
Fukasawa et al. (2009b)	1914	Ascomycota	Tolypocladium nubicola	Tolypocladium	nubicola					Tolypocladium nubicola Bissett	Tolypocladium	nubicola	Bissett
Fukasawa et al. (2009b)	1914	Ascomycota	Gliocladium viride	Gliocladium	viride					Trichoderma deliquescens (Sopp) Jaklitsch	Trichoderma	deliquescens	(Sopp) Jaklitsch
Osono and Takeda (1999)	53	Ascomycota	Trichoderma hamatum (Bonord.) Bainier	Trichoderma	hamatum	(Bonord.) Bainier				Trichoderma hamatum (Bonord.) Bainier	Trichoderma	hamatum	(Bonord.) Bainier
Tokumasu and Tubaki (1982)	482	Ascomycota	Trichoderma hamatum	Trichoderma	hamatum					Trichoderma hamatum (Bonord.) Bainier	Trichoderma	hamatum	(Bonord.) Bainier
Fukasawa et al. (2009b)	1914	Ascomycota	Trichoderma hamatum	Trichoderma	hamatum					Trichoderma hamatum (Bonord.) Bainier	Trichoderma	hamatum	(Bonord.) Bainier
Fukasawa et al. (2009b)	1914	Ascomycota	Trichoderma harzianum	Trichoderma	harzianum					Trichoderma harzianum Rifai	Trichoderma	harzianum	Rifai
Osono and Takeda (1999)	53	Ascomycota	Trichoderma koningii Oudem.	Trichoderma	koningii	Oudem.				Trichoderma koningii Oudem.	Trichoderma	koningii	Oudem.
Tokumasu and Tubaki (1982)	482	Ascomycota	Trichoderma koningii	Trichoderma	koningii					Trichoderma koningii Oudem.	Trichoderma	koningii	Oudem.
Fukasawa et al. (2009b)	1914	Ascomycota	Trichoderma koningii	Trichoderma	koningii					Trichoderma koningii Oudem.	Trichoderma	koningii	Oudem.
Matsushima T (1975a)	106	Ascomycota	Papulaspora viridis Matsush.	Papulaspora	viridis	Matsush.				Trichoderma matsushimae (Abdullah & J. Webster) K. Yamag., Tsurumi, Chuaseehar. & Nakagiri	Trichoderma	matsushimae	(Abdullah & J. Webster) K. Yamag., Tsurumi, Chuaseehar. & Nakagiri
Fukasawa et al. (2009b)	1914	Ascomycota	Trichoderma piluliferum	Trichoderma	piluliferum					Trichoderma piluliferum J. Webster & Rifai	Trichoderma	piluliferum	J. Webster & Rifai
Fukasawa et al. (2009b)	1914	Ascomycota	Trichoderma polysporum	Trichoderma	polysporum					Trichoderma polysporum (Link) Rifai	Trichoderma	polysporum	(Link) Rifai
Doi Y (1978)	699	Ascomycota	Hypocrea sulphurea (Schwein.) Sacc. forma macrospora	Hypocrea	sulphurea	(Schwein.) Sacc.	forma	macrospora		Trichoderma sulphureum (Schwein.) Jaklitsch & Voglmayr	Trichoderma	sulphureum	(Schwein.) Jaklitsch & Voglmayr
Fukasawa et al. (2009b)	1914	Ascomycota	Trichoderma virens	Trichoderma	virens					Trichoderma virens (J.H. Mill., Giddens & A.A. Foster) Arx	Trichoderma	virens	(J.H. Mill., Giddens & A.A. Foster) Arx
Fukasawa et al. (2009b)	1914	Ascomycota	Trichoderma viride	Trichoderma	viride					Trichoderma viride Pers.	Trichoderma	viride	Pers.
Matsushima T (1975b)	9	Ascomycota	Dwayaangam yakuensis (Matsush.) Matsush.	Dwayaangam	yakuensis	(Matsush.) Matsush.				Triposporina yakuensis Matsush.	Triposporina	yakuensis	Matsush.
Shirai M, Hara K (1927)	424	Ascomycota	Verticillium glaucum Bonord.	Verticillium	glaucum	Bonord.				Verticillium glaucum Bonord.	Verticillium	glaucum	Bonord.
Nagasawa E (1988)	8	Ascomycota	Xylaria carpophila (Pers.) Fr.	Xylaria	carpophila	(Pers.) Fr.				Xylaria carpophila (Pers.) Fr.	Xylaria	carpophila	(Pers.) Fr.
Yokoyama K, Shidei Y (1972)	149	Ascomycota	Xylaria carpophila (Pers.) Fr.	Xylaria	carpophila	(Pers.) Fr.				Xylaria carpophila (Pers.) Fr.	Xylaria	carpophila	(Pers.) Fr.
Fukasawa et al. (2012)	737	Ascomycota	Xylaria carpophila	Xylaria	carpophila					Xylaria carpophila (Pers.) Fr.	Xylaria	carpophila	(Pers.) Fr.
Fukasawa et al. (2009a): Supplmentary Table 1		Ascomycota	Xylaria polymorpha	Xylaria	polymorpha					Xylaria polymorpha (Pers.) Grev.	Xylaria	polymorpha	(Pers.) Grev.
Matsushima T (1975a)	165	Ascomycota	Zanclospora novae-zelandiae S. Hughes & W.B. Kendr.	Zanclospora	novae-zelandiae	S. Hughes & W.B. Kendr.				Zanclospora novae-zelandiae S. Hughes & W.B. Kendr.	Zanclospora	novae-zelandiae	S. Hughes & W.B. Kendr.
Fukasawa et al. (2009a): Supplmentary Table 1		Basidiomycota	Abundisporus pubertatis	Abundisporus	pubertatis					Abundisporus pubertatis (Lloyd) Parmasto	Abundisporus	pubertatis	(Lloyd) Parmasto
Imazeki R (1939)	305	Basidiomycota	Trametes heteromorpha (Fr.) Bres.	Trametes	heteromorpha	(Fr.) Bres.				Antrodia heteromorpha (Fr.) Donk	Antrodia	heteromorpha	(Fr.) Donk
Watanuki O, Ono Y, Tanda S, Nomura Y, Harada Y, Nagasawa E, Kawai G (2000)	55	Basidiomycota	Armillaria cepistipes Velen.	Armillaria	cepistipes	Velen.				Armillaria cepistipes Velen.	Armillaria	cepistipes	Velen.
Fukasawa et al. (2009a): Supplmentary Table 1		Basidiomycota	Armillaria cepistipes	Armillaria	cepistipes					Armillaria cepistipes Velen.	Armillaria	cepistipes	Velen.
Fukasawa et al. (2009a): Supplmentary Table 1		Basidiomycota	Clavicorona pyxidata	Clavicorona	pyxidata					Artomyces pyxidatus (Pers.) Jülich	Artomyces	pyxidatus	(Pers.) Jülich
Maekawa N (1993)	24	Basidiomycota	Athelia decipiens (Höhn. & Litsch.) J. Erikss.	Athelia	decipiens	(Höhn. & Litsch.) J. Erikss.				Athelia decipiens (Höhn. & Litsch.) J. Erikss.	Athelia	decipiens	(Höhn. & Litsch.) J. Erikss.
Fukasawa et al. (2009a): Supplmentary Table 1		Basidiomycota	Auricularia auricula	Auricularia	auricula					Auricularia auricula-judae (Bull.) Quél.	Auricularia	auricula-judae	(Bull.) Quél.
Ueyama (1966)	329	Basidiomycota	Auricularia auricula-judae	Auricularia	auricula-judae					Auricularia auricula-judae (Bull.) Quél.	Auricularia	auricula-judae	(Bull.) Quél.
Maekawa N (1994)	75	Basidiomycota	Hyphodontia crustosa (Pers.) J. Erikss.	Hyphodontia	crustosa	(Pers.) J. Erikss.				Basidioradulum crustosum (Pers.) Zmitr., Malysheva & Spirin	Basidioradulum	crustosum	(Pers.) Zmitr., Malysheva & Spirin
Fukasawa et al. (2009a): Supplmentary Table 1		Basidiomycota	Bjerkandera adusta	Bjerkandera	adusta					Bjerkandera adusta (Willd.) P. Karst.	Bjerkandera	adusta	(Willd.) P. Karst.
Ueyama (1966)	329	Basidiomycota	Bjerkandera adusta	Bjerkandera	adusta					Bjerkandera adusta (Willd.) P. Karst.	Bjerkandera	adusta	(Willd.) P. Karst.
Fukasawa et al. (2009a): Supplmentary Table 1		Basidiomycota	Botryohypochnus isabellinus	Botryohypochnus	isabellinus					Botryohypochnus isabellinus (Fr.) J. Erikss.	Botryohypochnus	isabellinus	(Fr.) J. Erikss.
Fukasawa et al. (2009a): Supplmentary Table 1		Basidiomycota	Calocera viscosa	Calocera	viscosa					Calocera viscosa (Pers.) Fr.	Calocera	viscosa	(Pers.) Fr.
Sasaki T (1954)	540	Basidiomycota	Merulius gyrosus Burt	Merulius	gyrosus	Burt				Ceraceomyces borealis (Romell) J. Erikss. & Ryvarden	Ceraceomyces	borealis	(Romell) J. Erikss. & Ryvarden
Ueyama (1966)	329	Basidiomycota	Stereum purpureum	Stereum	purpureum					Chondrostereum purpureum (Pers.) Pouzar	Chondrostereum	purpureum	(Pers.) Pouzar
Fukasawa et al. (2009a): Supplmentary Table 1		Basidiomycota	Crepidotus badiofloccosus	Crepidotus	badiofloccosus					Crepidotus badiofloccosus S. Imai	Crepidotus	badiofloccosus	S. Imai
Fukasawa et al. (2009a): Supplmentary Table 1		Basidiomycota	Crepidotus mollis	Crepidotus	mollis					Crepidotus mollis (Schaeff.) Staude	Crepidotus	mollis	(Schaeff.) Staude
Asahina Y (1939)	475	Basidiomycota	Trametes confragosa (Bolton) Jørst.	Trametes	confragosa	(Bolton) Jørst.				Daedaleopsis confragosa (Bolton) J. Schröt.	Daedaleopsis	confragosa	(Bolton) J. Schröt.
Fukasawa et al. (2009a): Supplmentary Table 1		Basidiomycota	Daedaleopsis tricolor	Daedaleopsis	tricolor					Daedaleopsis tricolor (Bull.) Bondartsev & Singer	Daedaleopsis	tricolor	(Bull.) Bondartsev & Singer
Fukasawa et al. (2009a): Supplmentary Table 1		Basidiomycota	Protomerulius caryae	Protomerulius	caryae					Elmerina caryae (Schwein.) D.A. Reid	Elmerina	caryae	(Schwein.) D.A. Reid
Imazeki R, Hongo T (1989)	236	Basidiomycota	Protodaedalea hispida (Pat.) Parmasto	Protodaedalea	hispida	(Pat.) Parmasto				Elmerina hispida (Imazeki) Y.C. Dai & L.W. Zhou	Elmerina	hispida	(Imazeki) Y.C. Dai & L.W. Zhou
Imazeki R, Hongo T (1957)	171	Basidiomycota	Protodaedalea hispida (Pat.) Parmasto	Protodaedalea	hispida	(Pat.) Parmasto				Elmerina hispida (Imazeki) Y.C. Dai & L.W. Zhou	Elmerina	hispida	(Imazeki) Y.C. Dai & L.W. Zhou
Fukasawa et al. (2009a): Supplmentary Table 1		Basidiomycota	Rhodophyllus abortivus	Rhodophyllus	abortivus					Entoloma abortivum (Berk. & M.A. Curtis) Donk	Entoloma	abortivum	(Berk. & M.A. Curtis) Donk
Fukasawa et al. (2009a): Supplmentary Table 1		Basidiomycota	Exidia glandulosa	Exidia	glandulosa					Exidia glandulosa (Bull.) Fr.	Exidia	glandulosa	(Bull.) Fr.
Fukasawa et al. (2009a): Supplmentary Table 1		Basidiomycota	Phaeomarasmius erinaceellus	Phaeomarasmius	erinaceellus					Flammulaster erinaceellus (Peck) Watling	Flammulaster	erinaceellus	(Peck) Watling
Fukasawa et al. (2009a): Supplmentary Table 1		Basidiomycota	Fomes fomentarius	Fomes	fomentarius					Fomes fomentarius (L.) Fr.	Fomes	fomentarius	(L.) Fr.
Shirai M (1905)	35	Basidiomycota	Fomes applanatus (Pers.) Fr.	Fomes	applanatus	(Pers.) Fr.				Ganoderma applanatum (Pers.) Pat.	Ganoderma	applanatum	(Pers.) Pat.
Fukasawa et al. (2009a): Supplmentary Table 1		Basidiomycota	Ganoderma applanatum	Ganoderma	applanatum					Ganoderma applanatum (Pers.) Pat.	Ganoderma	applanatum	(Pers.) Pat.
Fukasawa et al. (2009a): Supplmentary Table 1		Basidiomycota	Ganoderma lucidum	Ganoderma	lucidum					Ganoderma lucidum (Curtis) P. Karst.	Ganoderma	lucidum	(Curtis) P. Karst.
Fukasawa et al. (2009a): Supplmentary Table 1		Basidiomycota	Ganoderma tsunodae	Ganoderma	tsunodae					Ganoderma tsunodae Yasuda	Ganoderma	tsunodae	Yasuda
Kawamura S (1954)	109	Basidiomycota	Polyporus intyabaceus Fr.	Polyporus	intyabaceus	Fr.				Grifola frondosa (Dicks.) Gray	Grifola	frondosa	(Dicks.) Gray
Maekawa N (1994)	90	Basidiomycota	Hypochnicium polonense (Bres.) Å. Strid	Hypochnicium	polonense	(Bres.) Å. Strid				Gyrophanopsis polonensis (Bres.) Stalpers & P.K. Buchanan	Gyrophanopsis	polonensis	(Bres.) Stalpers & P.K. Buchanan
Nagasawa E, Kudo S (1992)	69	Basidiomycota	Creolophus cirrhatus (Pers.) P. Karst	Creolophus	cirrhatus	(Pers.) P. Karst				Hericium cirrhatum (Pers.) Nikol.	Hericium	cirrhatum	(Pers.) Nikol.
Fukasawa et al. (2009a): Supplmentary Table 1		Basidiomycota	Holtermannia corniformis	Holtermannia	corniformis					Holtermannia corniformis Kobayasi	Holtermannia	corniformis	Kobayasi
Fukasawa et al. (2009a): Supplmentary Table 1		Basidiomycota	Phanerochaete chrysorhiza	Phanerochaete	chrysorhiza					Hydnophlebia chrysorhiza (Torr.) Parmasto	Hydnophlebia	chrysorhiza	(Torr.) Parmasto
Fukasawa et al. (2009a): Supplmentary Table 1		Basidiomycota	Oudemansiella radicata	Oudemansiella	radicata					Hymenopellis radicata (Relhan) R.H. Petersen	Hymenopellis	radicata	(Relhan) R.H. Petersen
Maekawa N (1994)	61	Basidiomycota	Hyphoderma roseocremeum (Bres.) Donk	Hyphoderma	roseocremeum	(Bres.) Donk				Hyphoderma roseocremeum (Bres.) Donk	Hyphoderma	roseocremeum	(Bres.) Donk
Maekawa N (1994)	62	Basidiomycota	Hyphoderma setigerum (Fr.) Donk	Hyphoderma	setigerum	(Fr.) Donk				Hyphoderma setigerum (Fr.) Donk	Hyphoderma	setigerum	(Fr.) Donk
Maekawa N (1994)	71	Basidiomycota	Hyphodontia arguta (Fr.) J. Erikss.	Hyphodontia	arguta	(Fr.) J. Erikss.				Hyphodontia arguta (Fr.) J. Erikss.	Hyphodontia	arguta	(Fr.) J. Erikss.
Fukasawa et al. (2009a): Supplmentary Table 1		Basidiomycota	Naematoloma fasciculare	Naematoloma	fasciculare					Hypholoma fasciculare (Huds.) P. Kumm.	Hypholoma	fasciculare	(Huds.) P. Kumm.
Imazeki R, Otani Y, Hongo T (ed.) (1988)	59	Basidiomycota	Hypsizygus marmoreus (Peck) H.E. Bigelow	Hypsizygus	marmoreus	(Peck) H.E. Bigelow				Hypsizygus marmoreus (Peck) H.E. Bigelow	Hypsizygus	marmoreus	(Peck) H.E. Bigelow
Kobayasi Y (1989)	71	Basidiomycota	Japonogaster oohashianus Kobayasi	Japonogaster	oohashianus	Kobayasi				Japonogaster oohashianus Kobayasi	Japonogaster	oohashianus	Kobayasi
Fukasawa et al. (2009a): Supplmentary Table 1		Basidiomycota	Junghuhnia nitida	Junghuhnia	nitida					Junghuhnia nitida (Pers.) Ryvarden	Junghuhnia	nitida	(Pers.) Ryvarden
Maekawa N (1994)	48	Basidiomycota	Hyphoderma argillaceum (Bres.) Donk	Hyphoderma	argillaceum	(Bres.) Donk				Kurtia argillacea (Bres.) Karasiński	Kurtia	argillacea	(Bres.) Karasiński
Fukasawa et al. (2009a): Supplmentary Table 1		Basidiomycota	Polyporus brumalis	Polyporus	brumalis					Lentinus brumalis (Pers.) Zmitr.	Lentinus	brumalis	(Pers.) Zmitr.
Imazeki R, Hongo T (1989)	140	Basidiomycota	Meripilus giganteus (Pers.) P. Karst.	Meripilus	giganteus	(Pers.) P. Karst.				Meripilus giganteus (Pers.) P. Karst.	Meripilus	giganteus	(Pers.) P. Karst.
Imazeki R, Otani Y, Hongo T (ed.) (1988)	457	Basidiomycota	Meripilus giganteus (Pers.) P. Karst.	Meripilus	giganteus	(Pers.) P. Karst.				Meripilus giganteus (Pers.) P. Karst.	Meripilus	giganteus	(Pers.) P. Karst.
Kikuhara N (1987)	107	Basidiomycota	Meripilus giganteus (Pers.) P. Karst.	Meripilus	giganteus	(Pers.) P. Karst.				Meripilus giganteus (Pers.) P. Karst.	Meripilus	giganteus	(Pers.) P. Karst.
Fukasawa et al. (2009a): Supplmentary Table 1		Basidiomycota	Oudemansiella venosolamellata	Oudemansiella	venosolamellata					Mucidula mucida (Schrad.) Pat.	Mucidula	mucida	(Schrad.) Pat.
Fukasawa et al. (2009a): Supplmentary Table 1		Basidiomycota	Multiclavula mucida	Multiclavula	mucida					Multiclavula mucida (Pers.) R.H. Petersen	Multiclavula	mucida	(Pers.) R.H. Petersen
Imazeki R, Otani Y, Hongo T (ed.) (1988)	134	Basidiomycota	Mycena crocea Maas Geest.	Mycena	crocea	Maas Geest.				Mycena crocea Maas Geest.	Mycena	crocea	Maas Geest.
Fukasawa et al. (2009a): Supplmentary Table 1		Basidiomycota	Mycena haematopus	Mycena	haematopus					Mycena haematopus (Pers.) P. Kumm.	Mycena	haematopus	(Pers.) P. Kumm.
Fukasawa et al. (2009a): Supplmentary Table 1		Basidiomycota	Phlebia uda	Phlebia	uda					Mycoacia uda (Fr.) Donk	Mycoacia	uda	(Fr.) Donk
Fukasawa et al. (2009a): Supplmentary Table 1		Basidiomycota	Mycoleptodonoides aitchisonii	Mycoleptodonoides	aitchisonii					Mycoleptodonoides aitchisonii (Berk.) Maas Geest.	Mycoleptodonoides	aitchisonii	(Berk.) Maas Geest.
Aoshima K, Furukawa H (1966)	140	Basidiomycota	Mycoleptodonoides pergamenea (Yasuda) Aoshima & H. Furuk.	Mycoleptodonoides	pergamenea	(Yasuda) Aoshima & H. Furuk.				Mycoleptodonoides pergamenea (Yasuda) Aoshima & H. Furuk.	Mycoleptodonoides	pergamenea	(Yasuda) Aoshima & H. Furuk.
Udagawa S, Tubaki K, Horie Y, Miura K, Minoura K, Yamazaki M, Yokoyama T, Watanabe S (1978)	1171	Basidiomycota	Nia vibrissa R.T. Moore & Meyers	Nia	vibrissa	R.T. Moore & Meyers				Nia vibrissa R.T. Moore & Meyers	Nia	vibrissa	R.T. Moore & Meyers
Fukasawa et al. (2009a): Supplmentary Table 1		Basidiomycota	Omphalotus guepiniformis	Omphalotus	guepiniformis					Omphalotus guepiniformis (Berk.) Neda	Omphalotus	guepiniformis	(Berk.) Neda
Imazeki R, Hongo T (1987)	64	Basidiomycota	Lampteromyces japonicus (Kawam.) Singer	Lampteromyces	japonicus	(Kawam.) Singer				Omphalotus japonicus (Kawam.) Kirchm. & O.K. Mill.	Omphalotus	japonicus	(Kawam.) Kirchm. & O.K. Mill.
Ito S (1959)	102	Basidiomycota	Lampteromyces japonicus (Kawam.) Singer	Lampteromyces	japonicus	(Kawam.) Singer				Omphalotus japonicus (Kawam.) Kirchm. & O.K. Mill.	Omphalotus	japonicus	(Kawam.) Kirchm. & O.K. Mill.
Imazeki R, Otani Y, Hongo T (ed.) (1988)	63	Basidiomycota	Lampteromyces japonicus (Kawam.) Singer	Lampteromyces	japonicus	(Kawam.) Singer				Omphalotus japonicus (Kawam.) Kirchm. & O.K. Mill.	Omphalotus	japonicus	(Kawam.) Kirchm. & O.K. Mill.
Ueyama (1966)	329	Basidiomycota	Pleurotus japonicus	Pleurotus	japonicus					Omphalotus japonicus (Kawam.) Kirchm. & O.K. Mill.	Omphalotus	japonicus	(Kawam.) Kirchm. & O.K. Mill.
Fukasawa et al. (2009a): Supplmentary Table 1		Basidiomycota	Panellus stipticus	Panellus	stipticus					Panellus stipticus (Bull.) P. Karst.	Panellus	stipticus	(Bull.) P. Karst.
Maekawa N (1994)	58	Basidiomycota	Hyphoderma praetermissum (P. Karst.) J. Erikss. & Å. Strid	Hyphoderma	praetermissum	(P. Karst.) J. Erikss. & Å. Strid				Peniophorella praetermissa (P. Karst.) K.H. Larss.	Peniophorella	praetermissa	(P. Karst.) K.H. Larss.
Maekawa N (1993)	62	Basidiomycota	Phanerochaete velutina (DC.) P. Karst.	Phanerochaete	velutina	(DC.) P. Karst.				Phanerochaete velutina (DC.) P. Karst.	Phanerochaete	velutina	(DC.) P. Karst.
Fukasawa et al. (2009a): Supplmentary Table 1		Basidiomycota	Polyporus badius	Polyporus	badius					Phellinus badius (Cooke) G. Cunn.	Phellinus	badius	(Cooke) G. Cunn.
Fukasawa et al. (2009a): Supplmentary Table 1		Basidiomycota	Phlebia acanthocystis	Phlebia	acanthocystis					Phlebia acanthocystis Gilb. & Nakasone	Phlebia	acanthocystis	Gilb. & Nakasone
Maekawa N (1993)	87	Basidiomycota	Phlebia livida (Pers.) Bres.	Phlebia	livida	(Pers.) Bres.				Phlebia livida (Pers.) Bres.	Phlebia	livida	(Pers.) Bres.
Maekawa N (1993)	88	Basidiomycota	Phlebia radiata Fr.	Phlebia	radiata	Fr.				Phlebia radiata Fr.	Phlebia	radiata	Fr.
Hayashi Y, Aoshima K (1963)	163	Basidiomycota	Corticium polyporoideum Berk. & M.A. Curtis	Corticium	polyporoideum	Berk. & M.A. Curtis				Phlyctibasidium polyporoideum (Berk. & M.A. Curtis) Jülich	Phlyctibasidium	polyporoideum	(Berk. & M.A. Curtis) Jülich
Fukasawa et al. (2009a): Supplmentary Table 1		Basidiomycota	Pholiota aurivella	Pholiota	aurivella					Pholiota aurivella (Batsch) P. Kumm.	Pholiota	aurivella	(Batsch) P. Kumm.
Maekawa N (1993)	35	Basidiomycota	Piloderma lanatum (Jülich) J. Erikss. & Hjortstam var. lanatum	Piloderma	lanatum	(Jülich) J. Erikss. & Hjortstam	var.	lanatum		Piloderma lanatum (Jülich) J. Erikss. & Hjortstam	Piloderma	lanatum	(Jülich) J. Erikss. & Hjortstam
Fukasawa et al. (2009a): Supplmentary Table 1		Basidiomycota	Pleurotus ostreatus	Pleurotus	ostreatus					Pleurotus ostreatus (Jacq.) P. Kumm.	Pleurotus	ostreatus	(Jacq.) P. Kumm.
Ueyama (1966)	329	Basidiomycota	Pleurotus ostreatus	Pleurotus	ostreatus					Pleurotus ostreatus (Jacq.) P. Kumm.	Pleurotus	ostreatus	(Jacq.) P. Kumm.
Fukasawa et al. (2009a): Supplmentary Table 1		Basidiomycota	Pleurotus pulmonarius	Pleurotus	pulmonarius					Pleurotus pulmonarius (Fr.) Quél.	Pleurotus	pulmonarius	(Fr.) Quél.
Ito S (1952)	335	Basidiomycota	Grifola umbellatus (Pers.) Pilát	Grifola	umbellatus	(Pers.) Pilát				Polyporus umbellatus (Pers.) Fr.	Polyporus	umbellatus	(Pers.) Fr.
Fukasawa et al. (2009a): Supplmentary Table 1		Basidiomycota	Pseudoclitocybe cyathiformis	Pseudoclitocybe	cyathiformis					Pseudoclitocybe cyathiformis (Bull.) Singer	Pseudoclitocybe	cyathiformis	(Bull.) Singer
Fukasawa et al. (2009a): Supplmentary Table 1		Basidiomycota	Pseudocolus schellenbergiae	Pseudocolus	schellenbergiae					Pseudocolus fusiformis (E. Fisch.) Lloyd	Pseudocolus	fusiformis	(E. Fisch.) Lloyd
Ito S (1939)	81	Basidiomycota	Pucciniastrum fagi G. Yamada ex Hirats.f.	Pucciniastrum	fagi	G. Yamada ex Hirats.f.				Pucciniastrum fagi G. Yamada	Pucciniastrum	fagi	G. Yamada
Hiratsuka N, Sato H, Katsuya K, Kakishima M, Hiratsuka Y, Kaneko S, Ono Y, Sato T, Harada Y, Hiratsuka T, Nakayama K (1992)	117	Basidiomycota	Pucciniastrum fagi G. Yamada ex Hirats.f.	Pucciniastrum	fagi	G. Yamada ex Hirats.f.				Pucciniastrum fagi G. Yamada	Pucciniastrum	fagi	G. Yamada
Kishi K (1998)	1145,1173	Basidiomycota	Pucciniastrum fagi G. Yamada ex Hirats.f.	Pucciniastrum	fagi	G. Yamada ex Hirats.f.				Pucciniastrum fagi G. Yamada	Pucciniastrum	fagi	G. Yamada
Hattori T, Zang M (1995)	101	Basidiomycota	Pycnoporus sanguineus (L.) Murrill	Pycnoporus	sanguineus	(L.) Murrill				Pycnoporus sanguineus (L.) Murrill	Pycnoporus	sanguineus	(L.) Murrill
Ueyama (1966)	329	Basidiomycota	Trametes sanguinea	Trametes	sanguinea					Pycnoporus sanguineus (L.) Murrill	Pycnoporus	sanguineus	(L.) Murrill
Fukasawa et al. (2009a): Supplmentary Table 1		Basidiomycota	Radulodon copelandii	Radulodon	copelandii					Radulodon copelandii (Pat.) N. Maek.	Radulodon	copelandii	(Pat.) N. Maek.
Fukasawa et al. (2009a): Supplmentary Table 1		Basidiomycota	Phanerochaete filamentosa	Phanerochaete	filamentosa					Rhizochaete filamentosa (Berk. & M.A. Curtis) Gresl., Nakasone & Rajchenb.	Rhizochaete	filamentosa	(Berk. & M.A. Curtis) Gresl., Nakasone & Rajchenb.
Fukasawa et al. (2009a): Supplmentary Table 1		Basidiomycota	Gerronema fibula	Gerronema	fibula					Rickenella fibula (Bull.) Raithelh.	Rickenella	fibula	(Bull.) Raithelh.
Fukasawa et al. (2009a): Supplmentary Table 1		Basidiomycota	Rigidoporus cinereus	Rigidoporus	cinereus					Rigidoporus cinereus Núñez & Ryvarden	Rigidoporus	cinereus	Núñez & Ryvarden
Fukasawa et al. (2009a): Supplmentary Table 1		Basidiomycota	Schizophyllum commune	Schizophyllum	commune					Schizophyllum commune Fr.	Schizophyllum	commune	Fr.
Ueyama (1966)	329	Basidiomycota	Schizophyllum commune	Schizophyllum	commune					Schizophyllum commune Fr.	Schizophyllum	commune	Fr.
Maekawa N (1993)	103	Basidiomycota	Sistotrema athelioides Hallenb.	Sistotrema	athelioides	Hallenb.				Sistotrema athelioides Hallenb.	Sistotrema	athelioides	Hallenb.
Maekawa N (1993)	104	Basidiomycota	Sistotrema brinkmannii (Bres.) J. Erikss.	Sistotrema	brinkmannii	(Bres.) J. Erikss.				Sistotrema brinkmannii (Bres.) J. Erikss.	Sistotrema	brinkmannii	(Bres.) J. Erikss.
Fukasawa et al. (2009a): Supplmentary Table 1		Basidiomycota	Steccherinum rhois	Steccherinum	rhois					Steccherinum ochraceum (Pers.) Gray	Steccherinum	ochraceum	(Pers.) Gray
Fukasawa et al. (2009a): Supplmentary Table 1		Basidiomycota	Stereum gausapatum	Stereum	gausapatum					Stereum gausapatum (Fr.) Fr.	Stereum	gausapatum	(Fr.) Fr.
Fukasawa et al. (2009a): Supplmentary Table 1		Basidiomycota	Stereum hirsutum	Stereum	hirsutum					Stereum hirsutum (Willd.) Pers.	Stereum	hirsutum	(Willd.) Pers.
Fukasawa et al. (2009a): Supplmentary Table 1		Basidiomycota	Stereum ostrea	Stereum	ostrea					Stereum ostrea (Blume & T. Nees) Fr.	Stereum	ostrea	(Blume & T. Nees) Fr.
Hattori T (2008)	62	Basidiomycota	Taiwanoporia roseotincta T. Hatt.	Taiwanoporia	roseotincta	T. Hatt.				Taiwanoporia roseotincta T. Hatt.	Taiwanoporia	roseotincta	T. Hatt.
Fukasawa et al. (2009a): Supplmentary Table 1		Basidiomycota	Tectella patellaris	Tectella	patellaris					Tectella patellaris (Fr.) Murrill	Tectella	patellaris	(Fr.) Murrill
Kishi K (1998)	56	Basidiomycota	Rhizoctonia solani J.G. Kühn	Rhizoctonia	solani	J.G. Kühn				Thanatephorus cucumeris (A.B. Frank) Donk	Thanatephorus	cucumeris	(A.B. Frank) Donk
Kishi K (1998)	48	Basidiomycota	Thanatephorus cucumeris (A.B. Frank) Donk	Thanatephorus	cucumeris	(A.B. Frank) Donk				Thanatephorus cucumeris (A.B. Frank) Donk	Thanatephorus	cucumeris	(A.B. Frank) Donk
Ito S (1952)	349	Basidiomycota	Trachyderma tsunodae (Yasuda ex Lloyd) Imazeki	Trachyderma	tsunodae	(Yasuda ex Lloyd) Imazeki				Trachyderma tsunodae (Yasuda ex Lloyd) Imazeki	Trachyderma	tsunodae	(Yasuda ex Lloyd) Imazeki
Kishi K (1998)	824	Basidiomycota	Pycnoporus coccineus (Fr.) Bondartsev & Singer	Pycnoporus	coccineus	(Fr.) Bondartsev & Singer				Trametes coccinea (Fr.) Hai J. Li & S.H. He	Trametes	coccinea	(Fr.) Hai J. Li & S.H. He
()	7	Basidiomycota	Lenzites gibbosus (Pers.: Fr.) Hemmi	Lenzites	gibbosus	(Pers.: Fr.) Hemmi				Trametes gibbosa (Pers.) Fr.	Trametes	gibbosa	(Pers.) Fr.
Hongo T (ed.) (1994)	236	Basidiomycota	Trametes gibbosa (Pers.) Fr.	Trametes	gibbosa	(Pers.) Fr.				Trametes gibbosa (Pers.) Fr.	Trametes	gibbosa	(Pers.) Fr.
Ueyama (1966)	329	Basidiomycota	Trametes gibbosa	Trametes	gibbosa					Trametes gibbosa (Pers.) Fr.	Trametes	gibbosa	(Pers.) Fr.
Ueyama (1966)	329	Basidiomycota	Trametes hirsuta	Trametes	hirsuta					Trametes hirsuta (Wulfen) Lloyd	Trametes	hirsuta	(Wulfen) Lloyd
Kishi K (1998)	1146	Basidiomycota	Coriolopsis trogii (Berk.) Domański	Coriolopsis	trogii	(Berk.) Domański				Trametes trogii Berk.	Trametes	trogii	Berk.
Fukasawa et al. (2009a): Supplmentary Table 1		Basidiomycota	Trametes versicolor	Trametes	versicolor					Trametes versicolor (L.) Lloyd	Trametes	versicolor	(L.) Lloyd
Ueyama (1966)	329	Basidiomycota	Coriolus versicolor	Coriolus	versicolor					Trametes versicolor (L.) Lloyd	Trametes	versicolor	(L.) Lloyd
Maekawa N (1993)	118	Basidiomycota	Trechispora mollusca (Pers.) Liberta	Trechispora	mollusca	(Pers.) Liberta				Trechispora mollusca (Pers.) Liberta	Trechispora	mollusca	(Pers.) Liberta
Fukasawa et al. (2009a): Supplmentary Table 1		Basidiomycota	Tremella mesenterica	Tremella	mesenterica					Tremella mesenterica Retz.	Tremella	mesenterica	Retz.
Fukasawa et al. (2009a): Supplmentary Table 1		Basidiomycota	Tremella pulvinalis	Tremella	pulvinalis					Tremella pulvinalis Kobayasi	Tremella	pulvinalis	Kobayasi
Fukasawa et al. (2009a): Supplmentary Table 1		Basidiomycota	Trichaptum biforme	Trichaptum	biforme					Trichaptum biforme (Fr.) Ryvarden	Trichaptum	biforme	(Fr.) Ryvarden
Fukasawa et al. (2009a): Supplmentary Table 1		Basidiomycota	Xylobolus frustulatus	Xylobolus	frustulatus					Xylobolus frustulatus (Pers.) P. Karst.	Xylobolus	frustulatus	(Pers.) P. Karst.
Maekawa N (1994)	79	Basidiomycota	Hyphodontia nespori (Bres.) J. Erikss. & Hjortstam	Hyphodontia	nespori	(Bres.) J. Erikss. & Hjortstam				Xylodon nespori (Bres.) Hjortstam & Ryvarden	Xylodon	nespori	(Bres.) Hjortstam & Ryvarden
Fukasawa et al. (2009b)	1914	Zygomycota	Mortierella alpina	Mortierella	alpina					Mortierella alpina Peyronel	Mortierella	alpina	Peyronel
Fukasawa et al. (2009b)	1914	Zygomycota	Mortierella bainieri	Mortierella	bainieri					Mortierella bainieri Costantin	Mortierella	bainieri	Costantin
Fukasawa et al. (2009b)	1914	Zygomycota	Mortierella elongata	Mortierella	elongata					Mortierella elongata Linnem.	Mortierella	elongata	Linnem.
Fukasawa et al. (2009b)	1914	Zygomycota	Mortierella gamsii	Mortierella	gamsii					Mortierella gamsii Milko	Mortierella	gamsii	Milko
Fukasawa et al. (2009b)	1914	Zygomycota	Mortierella humilis	Mortierella	humilis					Mortierella humilis Linnem. ex W. Gams	Mortierella	humilis	Linnem. ex W. Gams
Fukasawa et al. (2009b)	1914	Zygomycota	Mortierella ovalispora	Mortierella	ovalispora					Mortierella ovalispora Chalab.	Mortierella	ovalispora	Chalab.
Tokumasu and Tubaki (1982)	482	Zygomycota	Mortierella parvispora	Mortierella	parvispora					Mortierella parvispora Linnem.	Mortierella	parvispora	Linnem.
Osono and Takeda (1999)	53	Zygomycota	Mortierella wuyishanensis Chen	Mortierella	wuyishanensis	Chen				Mortierella wuyishanensis F.J. Chen	Mortierella	wuyishanensis	F.J. Chen
Fukasawa et al. (2009b)	1914	Zygomycota	Mucor circinelloides	Mucor	circinelloides					Mucor circinelloides Tiegh.	Mucor	circinelloides	Tiegh.
Fukasawa et al. (2009b)	1914	Zygomycota	Mucor hiemalis	Mucor	hiemalis					Mucor hiemalis Wehmer	Mucor	hiemalis	Wehmer
Fukasawa et al. (2009b)	1914	Zygomycota	Mucor plumbeus	Mucor	plumbeus					Mucor plumbeus Bonord.	Mucor	plumbeus	Bonord.
Meyer W, Gams W (2003)	342	Zygomycota	Umbelopsis gibberispora M. Sugiy., Tokum. & W. Gams	Umbelopsis	gibberispora	M. Sugiy., Tokum. & W. Gams				Umbelopsis gibberispora M. Sugiy., Tokum. & W. Gams	Umbelopsis	gibberispora	M. Sugiy., Tokum. & W. Gams
Tokumasu and Tubaki (1982)	482	Zygomycota	Mortierella vinacea	Mortierella	vinacea					Umbelopsis vinacea (Dixon-Stew.) Arx	Umbelopsis	vinacea	(Dixon-Stew.) Arx
