# Supplementary material for: A check list of non-lichenised fungi occurring on Fagus crenata, a tree endemic to Japan
Source: Mycology. 2017 Aug 9;9(1):29–34. doi: 10.1080/21501203.2017.1363092 (PMC6059079; doi:10.1080/21501203.2017.1363092)
Supplement: 1363092_Supp.zip [file TMYC_A_1363092_SM8784.zip › SupTable4-Total_R1.xlsx]

## Sheet: STable4
Phylum	SP_CurrentScientificName	Specimens	Isolates	Literature survey	Total
Ascomycota	Acrodontium crateriforme (J.F.H. Beyma) de Hoog			1	1
Ascomycota	Acrogenospora carmichaeliana (Berk.) Rossman & Crous			1	1
Ascomycota	Albotricha fagicola Yas. Ono & Hosoya	1		1	2
Ascomycota	Alternaria alternata (Fr.) Keissl.			1	1
Ascomycota	Alternaria mali Roberts		1		1
Ascomycota	Annulohypoxylon annulatum (Schwein.) Y.M. Ju, J.D. Rogers & H.M. Hsieh		1	1	2
Ascomycota	Annulohypoxylon bovei (Speg.) Y.M. Ju, J.D. Rogers & H.M. Hsieh	1			1
Ascomycota	Annulohypoxylon cohaerens (Pers.) Y.M. Ju, J.D. Rogers & H.M. Hsieh			1	1
Ascomycota	Apiognomonia errabunda (Roberge ex Desm.) Höhn.		1		1
Ascomycota	Arthrinium arundinis (Corda) Dyko & B. Sutton			1	1
Ascomycota	Arthrinium phaeospermum (Corda) M.B. Ellis			1	1
Ascomycota	Ascochyta fagi Woron.			1	1
Ascomycota	Ascoclavulina sakaii Otani	1		1	2
Ascomycota	Ascocoryne cylichnium (Tul.) Korf	1		1	2
Ascomycota	Ascodichaena rugosa Butin			1	1
Ascomycota	Asterosporium asterospermum (Pers.) S. Hughes			1	1
Ascomycota	Aureobasidium pullulans (de Bary & Löwenthal) G. Arnaud			1	1
Ascomycota	Bactrodesmium atrum M.B. Ellis			1	1
Ascomycota	Beauveria bassiana (Bals.-Criv.) Vuill.			1	1
Ascomycota	Bisporella citrina (Batsch) Korf & S.E. Carp.	1		1	2
Ascomycota	Brachydesmiella biseptata G. Arnaud ex S. Hughes			1	1
Ascomycota	Brachysporium nigrum (Link) S. Hughes			1	1
Ascomycota	Brachysporium obovatum (Berk.) Sacc.			1	1
Ascomycota	Brunnipila fuscescens (Pers.) Baral	1			1
Ascomycota	Bulgaria inquinans (Pers.) Fr.	1		1	2
Ascomycota	Cadophora fastigiata Lagerb. & Melin			1	1
Ascomycota	Calcarisporium acerosum Matsush.			1	1
Ascomycota	Candida corniculata Kuraishi			1	1
Ascomycota	Ceraceomyces borealis (Romell) J. Erikss. & Ryvarden			1	1
Ascomycota	Ceratocystis pluriannulata (Hedgc.) C. Moreau			1	1
Ascomycota	Ceriosporopsis halima Linder			1	1
Ascomycota	Cheiromycella microscopica (P. Karst.) S. Hughes			1	1
Ascomycota	Cheiromycella moniliphora Matsush.			1	1
Ascomycota	Cheirospora botryospora (Mont.) Berk. & Broome			1	1
Ascomycota	Chlorociboria aeruginosa (Oeder) Seaver ex C.S. Ramamurthi, Korf & L.R. Batra	1		1	2
Ascomycota	Chuppia sarcinifera Deighton			1	1
Ascomycota	Ciliochorella castaneae Munjal			1	1
Ascomycota	Circinotrichum maculiforme Nees			1	1
Ascomycota	Cladosporium cladosporioides (Fresen.) G.A. de Vries			1	1
Ascomycota	Clonostachys candelabrum (Bonord.) Schroers			1	1
Ascomycota	Clonostachys rosea (Link) Schroers, Samuels, Seifert & W. Gams			1	1
Ascomycota	Coccomyces coronatus (Schumach.) De Not.	1			1
Ascomycota	Coccomyces dentatus (J.C. Schmidt) Sacc.	1		1	2
Ascomycota	Colletotrichum acutatum J.H. Simmonds			1	1
Ascomycota	Colletotrichum clavatum Agosteo, Faedda & Cacciola		1		1
Ascomycota	Colletotrichum dematium (Pers.) Grove			1	1
Ascomycota	Colletotrichum gloeosporioides (Penz.) Penz. & Sacc.			1	1
Ascomycota	Colletotrichum lupini (Bondar) Damm, P.F. Cannon & Crous		1		1
Ascomycota	Colletotrichum nymphaeae (Pass.) Aa		1		1
Ascomycota	Colletotrichum truncatum (Schwein.) Andrus & W.D. Moore			1	1
Ascomycota	Cordana pauciseptata Preuss			1	1
Ascomycota	Cylindrocarpon faginatum C. Booth			1	1
Ascomycota	Dactylaria fusarioidea Matsush.			1	1
Ascomycota	Dactylospora stygia (Berk. & M.A. Curtis) Hafellner			1	1
Ascomycota	Daldinia concentrica (Bolton) Ces. & De Not.	1			1
Ascomycota	Dasyscyphella longistipitata Hosoya	1	1	1	3
Ascomycota	Debaryomyces marama Di Menna			1	1
Ascomycota	Diaporthe nobilis Sacc. & Speg.		1		1
Ascomycota	Dicarpella dryina Belisario & M.E. Barr		1		1
Ascomycota	Dicephalospora rufocornea (Berk. & Broome) Spooner	1			1
Ascomycota	Didymella fagi C.Z. Wei & Y. Harada			1	1
Ascomycota	Didymella molleriana (G. Winter) Q. Chen & L. Cai		1		1
Ascomycota	Didymosphaeria variabile (Riccioni, Damm, Verkley & Crous) Ariyawansa & K.D. Hyde		1		1
Ascomycota	Digitodochium rhodoleucum Tubaki & Kubono	1		1	2
Ascomycota	Dipodascus albidus Lagerh.			1	1
Ascomycota	Endophragmiella canadensis (Ellis & Everh.) B. Sutton			1	1
Ascomycota	Endothia fluens (Sowerby) Shear & N.E. Stevens			1	1
Ascomycota	Epicoccum nigrum Link			1	1
Ascomycota	Epicoccum purpurascens Link			1	1
Ascomycota	Erysiphe wadae S. Takam. & Y. Sato	1		1	2
Ascomycota	Eutypa spinosa (Pers.) Tul. & C. Tul.			1	1
Ascomycota	Fusarium oxysporum Schltdl.			1	1
Ascomycota	Fusicoccum quercus Oudem.		1		1
Ascomycota	Gibberella baccata (Wallr.) Sacc.		1		1
Ascomycota	Gloeosporium orbiculare (Berk.) Berk.		1		1
Ascomycota	Gonatobotryum fuscum (Sacc.) Sacc.			1	1
Ascomycota	Helicomyces roseus Link			1	1
Ascomycota	Helvella macropus (Pers.) P. Karst.	1			1
Ascomycota	Huntiella moniliformis (Hedgc.) Z.W. de Beer, T.A. Duong & M.J. Wingf.			1	1
Ascomycota	Hymenoscyphus dehlii M.P. Sharma		1		1
Ascomycota	Hymenoscyphus foliicola Abdullah, Descals & J. Webster	1			1
Ascomycota	Hymenoscyphus scutula (Pers.) W. Phillips	1			1
Ascomycota	Hypocrea megalosulphurea Yoshim. Doi			1	1
Ascomycota	Hypocrea nigricans (S. Imai) Yoshim. Doi			1	1
Ascomycota	Hypocrea subsplendens Yoshim. Doi	1			1
Ascomycota	Hypocrea thuemenellosulphurea Yoshim. Doi	1		1	2
Ascomycota	Hypoxylon fragiforme (Pers.) J. Kickx f.		1	1	2
Ascomycota	Hypoxylon rubiginosum (Pers.) Fr.			1	1
Ascomycota	Ilyonectria cyclaminicola A. Cabral & Crous		1		1
Ascomycota	Incrucipulum ciliare (Schrad.) Baral	1			1
Ascomycota	Incrucipulum radiatum (Issh. Tanaka & Hosoya) Sasagawa & Hosoya	1		1	2
Ascomycota	Ionomidotis irregularis (Schwein.) E.J. D	1			1
Ascomycota	Kretzschmaria deusta (Hoffm.) P.M.D. Martin	1		1	2
Ascomycota	Lachnum fuscescens (Pers.) P. Karst.	1			1
Ascomycota	Lachnum papyraceum P. Karst.	1			1
Ascomycota	Lachnum rhytismatis (W. Phillips) Nannf.	1			1
Ascomycota	Lachnum virgineum (Batsch) P. Karst.	1			1
Ascomycota	Mollisia cinerea (Batsch) P. Karst.			1	1
Ascomycota	Monotosporella setosa (Berk. & M.A. Curtis) S. Hughes			1	1
Ascomycota	Mycosphaerella buna R. Kaneko & Kakish.	1		1	2
Ascomycota	Mycosphaerella fagi (Auersw.) Lindau	1		1	2
Ascomycota	Nectria cinnabarina (Tode) Fr.			1	1
Ascomycota	Nectria peziza (Tode) Fr.			1	1
Ascomycota	Neobulgaria pura (Pers.) Petr.	1		1	2
Ascomycota	Neonectria coccinea (Pers.) Rossman & Samuels	1			1
Ascomycota	Neonectria ditissima (Tul. & C. Tul.) Samuels & Rossman			1	1
Ascomycota	Neonectria obtusispora (Cooke & Harkn.) Rossman, L. Lombard & Crous		1		1
Ascomycota	Neosetophoma italica W.J. Li, Camporesi & K.D. Hyde		1		1
Ascomycota	Neurospora crassa Shear & B.O. Dodge		1		1
Ascomycota	Nigrospora oryzae (Berk. & Broome) Petch			1	1
Ascomycota	Nitschkia cupularis (Pers.) P. Karst.	1			1
Ascomycota	Oidiodendron maius G.L. Barron		1		1
Ascomycota	Ophiocordyceps neovolkiana (Kobayasi) G.H. Sung, J.M. Sung, Hywel-Jones & Spatafora			1	1
Ascomycota	Orbilia umbilicata Baral, Y. Zhang bis & K.Q. Zhang	1			1
Ascomycota	Pachyella globispora K. Maruy. & Hosoya	1			1
Ascomycota	Pachyella violaceonigra (Rehm) Pfister			1	1
Ascomycota	Penicillium decumbens Thom			1	1
Ascomycota	Penicillium leucocephalum Rabenh.			1	1
Ascomycota	Penicillium purpureogenum Flerov			1	1
Ascomycota	Penicillium sclerotiorum J.F.H. Beyma		1		1
Ascomycota	Penicillium thomii Maire			1	1
Ascomycota	Pestalotia cocculi Guba		1		1
Ascomycota	Pestalotiopsis disseminata (Thüm.) Steyaert			1	1
Ascomycota	Pezicula cinnamomea (DC.) Sacc.			1	1
Ascomycota	Pezicula melanigena (T. Kowalski & Halmschl.) P.R. Johnst.		1		1
Ascomycota	Pezicula neosporulosa Z.L. Yuan & Verkley		1		1
Ascomycota	Pezicula radicicola (Kowalski & C. Bartnik) P.R. Johnston		1		1
Ascomycota	Phaeoisaria clematidis (Fuckel) S. Hughes			1	1
Ascomycota	Phialocephala fortinii C.J.K. Wang & H.E. Wilcox		1		1
Ascomycota	Phialocephala lagerbergii (Melin & Nannf.) Grünig & T.N. Sieber			1	1
Ascomycota	Phialophora verrucosa Medlar			1	1
Ascomycota	Phomopsis prunorum (Cooke) Grove		1		1
Ascomycota	Phomopsis vaccinii Shear, N.E. Stevens & H.F. Bain		1		1
Ascomycota	Plectosphaerella cucumerina (Lindf.) W. Gams		1		1
Ascomycota	Pleurothecium recurvatum (Morgan) Höhn.			1	1
Ascomycota	Podostroma cordyceps (Penz. & Sacc.) Yoshim. Doi	1		1	2
Ascomycota	Podostroma giganteum S. Imai	1			1
Ascomycota	Pseudodidymella fagi C.Z. Wei, Y. Harada & Katum.			1	1
Ascomycota	Pseudohypocrea citrinella (Ellis) Yoshim. Doi			1	1
Ascomycota	Pycnopleiospora fagi C.Z. Wei, Y. Harada & Katum.			1	1
Ascomycota	Pyrenopeziza nervicola (Desm.) Boud.	1			1
Ascomycota	Ramularia aplospora Speg.		1		1
Ascomycota	Ramularia collo-cygni B. Sutton & J.M. Waller		1		1
Ascomycota	Ramularia haroldporterii Videira & Crous		1		1
Ascomycota	Ramularia pratensis Sacc.		1		1
Ascomycota	Rosellinia necatrix Berl. ex Prill.			1	1
Ascomycota	Scutellinia badio-berbis (Berk. ex Cooke) Kuntze	1			1
Ascomycota	Scutellinia erinaceus (Schwein.) Kuntze			1	1
Ascomycota	Scutellinia scutellata (L.) Lambotte	1		1	2
Ascomycota	Scytalidium lignicola Pesante			1	1
Ascomycota	Septosporium bulbotrichum Corda			1	1
Ascomycota	Sphaerulina berberidis (Niessl) Quaedvl., Verkley & Crous		1		1
Ascomycota	Sporidesmium pedunculatum (Peck) M.B. Ellis			1	1
Ascomycota	Sporidesmium socium M.B. Ellis			1	1
Ascomycota	Sporormiella isomera S.I. Ahmed & Cain			1	1
Ascomycota	Starmera quercuum (Phaff & E.P. Knapp) Kurtzman, Robnett & Bas.-Powers			1	1
Ascomycota	Teratosperma singulare Syd. & P. Syd.			1	1
Ascomycota	Thelonectria discophora (Mont.) P. Chaverri & C. Salgado			1	1
Ascomycota	Tolypocladium cylindrosporum W. Gams			1	1
Ascomycota	Tolypocladium nubicola Bissett			1	1
Ascomycota	Trichocladium opacum (Corda) S. Hughes		1		1
Ascomycota	Trichoderma citrinum (Pers.) Jaklitsch, W. Gams & Voglmayr		1		1
Ascomycota	Trichoderma deliquescens (Sopp) Jaklitsch			1	1
Ascomycota	Trichoderma hamatum (Bonord.) Bainier			1	1
Ascomycota	Trichoderma harzianum Rifai			1	1
Ascomycota	Trichoderma koningii Oudem.			1	1
Ascomycota	Trichoderma longipilis Bissett		1		1
Ascomycota	Trichoderma matsushimae (Abdullah & J. Webster) K. Yamag., Tsurumi, Chuaseehar. & Nakagiri			1	1
Ascomycota	Trichoderma piluliferum J. Webster & Rifai			1	1
Ascomycota	Trichoderma polysporum (Link) Rifai			1	1
Ascomycota	Trichoderma sulphureum (Schwein.) Jaklitsch & Voglmayr			1	1
Ascomycota	Trichoderma virens (J.H. Mill., Giddens & A.A. Foster) Arx			1	1
Ascomycota	Trichoderma viride Pers.			1	1
Ascomycota	Triposporina yakuensis Matsush.			1	1
Ascomycota	Tuber magnatum Picco	1			1
Ascomycota	Varicosporium elodeae W. Kegel		1		1
Ascomycota	Verticillium glaucum Bonord.			1	1
Ascomycota	Xylaria carpophila (Pers.) Fr.	1		1	2
Ascomycota	Xylaria magnoliae J.D. Rogers	1			1
Ascomycota	Xylaria polymorpha (Pers.) Grev.	1		1	2
Ascomycota	Zanclospora novae-zelandiae S. Hughes & W.B. Kendr.			1	1
Basidiomycota	Abundisporus pubertatis (Lloyd) Parmasto	1		1	2
Basidiomycota	Agrocybe acericola (Peck) Singer	1			1
Basidiomycota	Agrocybe praecox (Pers.) Fayod	1			1
Basidiomycota	Amanita tenuifolia (Murrill) Murrill		1		1
Basidiomycota	Antrodia heteromorpha (Fr.) Donk	1		1	2
Basidiomycota	Antrodia malicola (Berk. & M.A. Curtis) Donk	1			1
Basidiomycota	Antrodiella brunneimontana (Corner) T. Hatt.	1			1
Basidiomycota	Antrodiella serpula (P. Karst.) Spirin & Niemelä	1			1
Basidiomycota	Apodus deciduus Malloch & Cain		1		1
Basidiomycota	Armillaria cepistipes Velen.	1		1	2
Basidiomycota	Artomyces pyxidatus (Pers.) Jülich			1	1
Basidiomycota	Athelia decipiens (Höhn. & Litsch.) J. Erikss.			1	1
Basidiomycota	Atheniella adonis (Bull.) Redhead, Moncalvo, Vilgalys, Desjardin & B.A. Perry	1			1
Basidiomycota	Auricularia auricula-judae (Bull.) Quél.	1		1	2
Basidiomycota	Auricularia nigricans (Sw.) Birkebak, Looney & Sánchez-García	1			1
Basidiomycota	Baeospora myriadophylla (Peck) Singer	1			1
Basidiomycota	Basidioradulum crustosum (Pers.) Zmitr., Malysheva & Spirin			1	1
Basidiomycota	Bertia moriformis (Tode) De Not.	1			1
Basidiomycota	Biscogniauxia atropunctata (Schwein.) Pouzar		1		1
Basidiomycota	Biscogniauxia capnodes (Berk.) Y.M. Ju & J.D. Rogers			1	1
Basidiomycota	Bjerkandera adusta (Willd.) P. Karst.	1		1	2
Basidiomycota	Botryobasidium medium J. Erikss.			1	1
Basidiomycota	Botryobasidium pruinatum (Bres.) J. Erikss.			1	1
Basidiomycota	Botryohypochnus isabellinus (Fr.) J. Erikss.			1	1
Basidiomycota	Calocera viscosa (Pers.) Fr.	1		1	2
Basidiomycota	Cerioporus squamosus (Huds.) Quél.	1			1
Basidiomycota	Cerrena unicolor (Bull.) Murrill	1			1
Basidiomycota	Cerrena zonata (Berk.) H.S. Yuan	1			1
Basidiomycota	Chondrostereum purpureum (Pers.) Pouzar			1	1
Basidiomycota	Climacodon septentrionalis (Fr.) P. Karst.	1			1
Basidiomycota	Connopus acervatus (Fr.) K.W. Hughes, Mather & R.H. Petersen	1			1
Basidiomycota	Coprinellus micaceus (Bull.) Vilgalys, Hopple & Jacq. Johnson	1			1
Basidiomycota	Cortinarius semisanguineus (Fr.) Gillet	1			1
Basidiomycota	Crepidotus badiofloccosus S. Imai	1		1	2
Basidiomycota	Crepidotus cesatii (Rabenh.) Sacc.	1			1
Basidiomycota	Crepidotus mollis (Schaeff.) Staude	1		1	2
Basidiomycota	Cyclomyces setiporus (Berk.) Pat.	1			1
Basidiomycota	Dacrymyces aureosporus Shirouzu & Tokum.	1			1
Basidiomycota	Dacrymyces lacrymalis (Pers.) Sommerf.	1			1
Basidiomycota	Dacrymyces stillatus Nees	1			1
Basidiomycota	Daedalea dickinsii Yasuda	1			1
Basidiomycota	Daedaleopsis confragosa (Bolton) J. Schröt.	1		1	2
Basidiomycota	Daedaleopsis tricolor (Bull.) Bondartsev & Singer	1		1	2
Basidiomycota	Elmerina caryae (Schwein.) D.A. Reid			1	1
Basidiomycota	Elmerina hispida (Imazeki) Y.C. Dai & L.W. Zhou	1		1	2
Basidiomycota	Elmerina holophaea (Pat.) Parmasto	1			1
Basidiomycota	Entoloma abortivum (Berk. & M.A. Curtis) Donk	1		1	2
Basidiomycota	Exidia glandulosa (Bull.) Fr.	1		1	2
Basidiomycota	Flammulaster erinaceellus (Peck) Watling			1	1
Basidiomycota	Flammulina velutipes (Curtis) Singer	1	1		2
Basidiomycota	Fomes fomentarius (L.) Fr.	1		1	2
Basidiomycota	Ganoderma applanatum (Pers.) Pat.	1		1	2
Basidiomycota	Ganoderma lucidum (Curtis) P. Karst.			1	1
Basidiomycota	Ganoderma tsunodae Yasuda	1		1	2
Basidiomycota	Geastrum pectinatum Pers.	1			1
Basidiomycota	Grifola frondosa (Dicks.) Gray			1	1
Basidiomycota	Gyrophanopsis polonensis (Bres.) Stalpers & P.K. Buchanan			1	1
Basidiomycota	Hemistropharia albocrenulata (Peck) Jacobsson & E. Larss.	1			1
Basidiomycota	Hericium cirrhatum (Pers.) Nikol.			1	1
Basidiomycota	Hericium coralloides (Scop.) Pers.	1			1
Basidiomycota	Hericium erinaceus (Bull.) Pers.	1			1
Basidiomycota	Hohenbuehelia reniformis (G. Mey.) Singer	1			1
Basidiomycota	Holtermannia corniformis Kobayasi			1	1
Basidiomycota	Hydnophlebia chrysorhiza (Torr.) Parmasto			1	1
Basidiomycota	Hymenochaetopsis tabacinoides (Yasuda) S.H. He & Jiao Yang	1			1
Basidiomycota	Hymenopellis radicata (Relhan) R.H. Petersen			1	1
Basidiomycota	Hyphoderma roseocremeum (Bres.) Donk			1	1
Basidiomycota	Hyphoderma setigerum (Fr.) Donk			1	1
Basidiomycota	Hyphodontia arguta (Fr.) J. Erikss.			1	1
Basidiomycota	Hypholoma fasciculare (Huds.) P. Kumm.	1		1	2
Basidiomycota	Hypholoma lateritium (Schaeff.) P. Kumm.	1			1
Basidiomycota	Hypsizygus marmoreus (Peck) H.E. Bigelow	1		1	2
Basidiomycota	Hypsizygus ulmarius (Bull.) Redhead	1			1
Basidiomycota	Inonotus flavidus (Berk.) Ryvarden	1			1
Basidiomycota	Inonotus scaurus (Lloyd) T. Hatt.	1			1
Basidiomycota	Irpex lacteus (Fr.) Fr.	1			1
Basidiomycota	Ischnoderma resinosum (Schrad.) P. Karst.	1			1
Basidiomycota	Japonogaster oohashianus Kobayasi	1		1	2
Basidiomycota	Junghuhnia nitida (Pers.) Ryvarden			1	1
Basidiomycota	Kobayasia nipponica (Kobayasi) S. Imai & A. Kawam.	1			1
Basidiomycota	Kuehneromyces mutabilis (Schaeff.) Singer & A.H. Sm.	1			1
Basidiomycota	Kurtia argillacea (Bres.) Karasiński			1	1
Basidiomycota	Laccaria vinaceoavellanea Hongo	1			1
Basidiomycota	Lactarius quietus (Fr.) Fr.	1			1
Basidiomycota	Laetiporus sulphureus (Bull.) Murrill	1			1
Basidiomycota	Laxitextum bicolor (Pers.) Lentz	1			1
Basidiomycota	Leccinum variicolor Watling	1			1
Basidiomycota	Lentinellus ursinus (Fr.) Kühner	1			1
Basidiomycota	Lentinus arcularius (Batsch) Zmitr.	1			1
Basidiomycota	Lentinus brumalis (Pers.) Zmitr.	1		1	2
Basidiomycota	Lenzites betulina (L.) Fr.	1			1
Basidiomycota	Leucopholiota decorosa (Peck) O.K. Mill., T.J. Volk & Bessette	1			1
Basidiomycota	Lophionema vermisporum (Ellis) Sacc.	1			1
Basidiomycota	Lycoperdon pyriforme Schaeff.	1			1
Basidiomycota	Lycoperdon subincarnatum Peck	1			1
Basidiomycota	Megacollybia clitocyboidea R.H. Petersen, Takehashi & Nagas.	1			1
Basidiomycota	Meripilus giganteus (Pers.) P. Karst.	1		1	2
Basidiomycota	Microporus affinis (Blume & T. Nees) Kuntze	1			1
Basidiomycota	Microporus flabelliformis (Klotzsch) Pat.	1			1
Basidiomycota	Mucidula mucida (Schrad.) Pat.	1		1	2
Basidiomycota	Multiclavula mucida (Pers.) R.H. Petersen	1		1	2
Basidiomycota	Mutinus caninus (Huds.) Fr.	1			1
Basidiomycota	Mycena crocata (Schrad.) P. Kumm.	1			1
Basidiomycota	Mycena crocea Maas Geest.			1	1
Basidiomycota	Mycena haematopus (Pers.) P. Kumm.	1		1	2
Basidiomycota	Mycena luteopallens Peck	1			1
Basidiomycota	Mycena pelianthina (Fr.) Quél.	1			1
Basidiomycota	Mycoacia uda (Fr.) Donk			1	1
Basidiomycota	Mycoleptodonoides aitchisonii (Berk.) Maas Geest.	1		1	2
Basidiomycota	Mycoleptodonoides pergamenea (Yasuda) Aoshima & H. Furuk.			1	1
Basidiomycota	Neofavolus suavissimus (Fr.) Zmitr. & Kovalenko	1			1
Basidiomycota	Neofomitella rhodophaea (Lév.) Y.C. Dai, Hai J. Li & Vlasák	1			1
Basidiomycota	Nia vibrissa R.T. Moore & Meyers			1	1
Basidiomycota	Omphalotus guepiniformis (Berk.) Neda	1		1	2
Basidiomycota	Omphalotus japonicus (Kawam.) Kirchm. & O.K. Mill.	1		1	2
Basidiomycota	Oudemansiella radicata (Relhan) Singer	1			1
Basidiomycota	Panellus serotinus (Pers.) Kühner	1			1
Basidiomycota	Panellus stipticus (Bull.) P. Karst.	1		1	2
Basidiomycota	Panus neostrigosus Drechsler-Santos & Wartchow	1			1
Basidiomycota	Panus rudis Fr.	1			1
Basidiomycota	Parauncinula curvispora (Hara) S. Takam. & U. Braun	1			1
Basidiomycota	Pendulispora venezuelanica M.B. Ellis			1	1
Basidiomycota	Peniophorella praetermissa (P. Karst.) K.H. Larss.			1	1
Basidiomycota	Pesotum piceae J.L. Crane & Schokn.			1	1
Basidiomycota	Phanerochaete velutina (DC.) P. Karst.			1	1
Basidiomycota	Phellinus acontextus Ryvarden	1			1
Basidiomycota	Phellinus badius (Cooke) G. Cunn.			1	1
Basidiomycota	Phellinus fastuosus (Lév.) S. Ahmad	1			1
Basidiomycota	Phellinus gilvus (Schwein.) Pat.	1			1
Basidiomycota	Phlebia acanthocystis Gilb. & Nakasone			1	1
Basidiomycota	Phlebia livida (Pers.) Bres.			1	1
Basidiomycota	Phlebia radiata Fr.			1	1
Basidiomycota	Phlebia strigosozonata (Schwein.) Lloyd	1			1
Basidiomycota	Phlebia tremellosa (Schrad.) Nakasone & Burds.	1			1
Basidiomycota	Phleogena faginea (Fr.) Link	1			1
Basidiomycota	Phlyctibasidium polyporoideum (Berk. & M.A. Curtis) Jülich			1	1
Basidiomycota	Pholiota adiposa (Batsch) P. Kumm.	1			1
Basidiomycota	Pholiota aurivella (Batsch) P. Kumm.			1	1
Basidiomycota	Pholiota squarrosoides (Peck) Sacc.	1			1
Basidiomycota	Picipes badius (Pers.) Zmitr. & Kovalenko	1			1
Basidiomycota	Piloderma lanatum (Jülich) J. Erikss. & Hjortstam			1	1
Basidiomycota	Pleurotus ostreatus (Jacq.) P. Kumm.	1		1	2
Basidiomycota	Pleurotus pulmonarius (Fr.) Quél.	1		1	2
Basidiomycota	Plicaturopsis crispa (Pers.) D.A. Reid	1			1
Basidiomycota	Pluteus cervinus (Schaeff.) P. Kumm.	1			1
Basidiomycota	Pluteus pantherinus Courtec. & M. Uchida	1			1
Basidiomycota	Pluteus romellii (Britzelm.) Sacc.	1			1
Basidiomycota	Pluteus umbrosus (Pers.) P. Kumm.	1			1
Basidiomycota	Polyporus badius Jungh.	1			1
Basidiomycota	Polyporus tuberaster (Jacq. ex Pers.) Fr.	1			1
Basidiomycota	Polyporus umbellatus (Pers.) Fr.			1	1
Basidiomycota	Ponticulomyces kedrovayae R.H. Petersen	1			1
Basidiomycota	Postia caesia (Schrad.) P. Karst.	1			1
Basidiomycota	Psathyrella multissima (S. Imai) Hongo	1			1
Basidiomycota	Psathyrella piluliformis (Bull.) P.D. Orton	1			1
Basidiomycota	Pseudoclitocybe cyathiformis (Bull.) Singer	1		1	2
Basidiomycota	Pseudocolus fusiformis (E. Fisch.) Lloyd			1	1
Basidiomycota	Pucciniastrum fagi G. Yamada	1		1	2
Basidiomycota	Punctularia strigosozonata (Schwein.) P.H.B. Talbot	1			1
Basidiomycota	Pycnoporus cinnabarinus (Jacq.) P. Karst.	1			1
Basidiomycota	Pycnoporus sanguineus (L.) Murrill			1	1
Basidiomycota	Pyrrhoderma sendaiense (Yasuda) Imazeki	1			1
Basidiomycota	Radulodon copelandii (Pat.) N. Maek.			1	1
Basidiomycota	Rhizochaete filamentosa (Berk. & M.A. Curtis) Gresl., Nakasone & Rajchenb.			1	1
Basidiomycota	Rhodocollybia maculata (Alb. & Schwein.) Singer	1			1
Basidiomycota	Rickenella fibula (Bull.) Raithelh.			1	1
Basidiomycota	Rigidoporus cinereus Núñez & Ryvarden			1	1
Basidiomycota	Russula alboareolata Hongo	1			1
Basidiomycota	Russula vesca Fr.	1			1
Basidiomycota	Sarcodontia delectans (Peck) Spirin	1			1
Basidiomycota	Schizophyllum commune Fr.	1	1	1	3
Basidiomycota	Sistotrema athelioides Hallenb.			1	1
Basidiomycota	Sistotrema brinkmannii (Bres.) J. Erikss.			1	1
Basidiomycota	Steccherinum ochraceum (Pers.) Gray	1		1	2
Basidiomycota	Stereum gausapatum (Fr.) Fr.			1	1
Basidiomycota	Stereum hirsutum (Willd.) Pers.	1		1	2
Basidiomycota	Stereum ostrea (Blume & T. Nees) Fr.	1		1	2
Basidiomycota	Taiwanoporia roseotincta T. Hatt.	1		1	2
Basidiomycota	Tectella patellaris (Fr.) Murrill			1	1
Basidiomycota	Thanatephorus cucumeris (A.B. Frank) Donk		1	1	2
Basidiomycota	Trachyderma tsunodae (Yasuda ex Lloyd) Imazeki	1		1	2
Basidiomycota	Trametes coccinea (Fr.) Hai J. Li & S.H. He			1	1
Basidiomycota	Trametes gibbosa (Pers.) Fr.	1		1	2
Basidiomycota	Trametes hirsuta (Wulfen) Lloyd	1		1	2
Basidiomycota	Trametes marianna (Pers.) Ryvarden	1			1
Basidiomycota	Trametes orientalis (Yasuda) Imazeki	1			1
Basidiomycota	Trametes tenuis (Berk.) Justo	1			1
Basidiomycota	Trametes trogii Berk.	1		1	2
Basidiomycota	Trametes versicolor (L.) Lloyd	1	1	1	3
Basidiomycota	Trametopsis cervina (Schwein.) Tomšovský	1			1
Basidiomycota	Trechispora mollusca (Pers.) Liberta			1	1
Basidiomycota	Tremella foliacea Pers.	1			1
Basidiomycota	Tremella fuciformis Berk.	1			1
Basidiomycota	Tremella mesenterica Retz.			1	1
Basidiomycota	Tremella pulvinalis Kobayasi	1		1	2
Basidiomycota	Trichaptum abietinum (Dicks.) Ryvarden		1		1
Basidiomycota	Trichaptum biforme (Fr.) Ryvarden	1		1	2
Basidiomycota	Trichaptum fuscoviolaceum (Ehrenb.) Ryvarden	1			1
Basidiomycota	Tyromyces chioneus (Fr.) P. Karst.	1			1
Basidiomycota	Tyromyces lacteus (Fr.) Murrill	1			1
Basidiomycota	Volvopluteus gloiocephalus (DC.) Vizzini, Contu & Justo	1			1
Basidiomycota	Xylobolus frustulatus (Pers.) P. Karst.			1	1
Basidiomycota	Xylodon nespori (Bres.) Hjortstam & Ryvarden			1	1
Zygomycota	Mortierella alpina Peyronel			1	1
Zygomycota	Mortierella bainieri Costantin			1	1
Zygomycota	Mortierella elongata Linnem.			1	1
Zygomycota	Mortierella gamsii Milko			1	1
Zygomycota	Mortierella humilis Linnem. ex W. Gams			1	1
Zygomycota	Mortierella ovalispora Chalab.			1	1
Zygomycota	Mortierella parvispora Linnem.			1	1
Zygomycota	Mortierella wuyishanensis F.J. Chen			1	1
Zygomycota	Mucor circinelloides Tiegh.			1	1
Zygomycota	Mucor hiemalis Wehmer			1	1
Zygomycota	Mucor plumbeus Bonord.			1	1
Zygomycota	Syncephalastrum racemosum Cohn ex J. Schröt.		1		1
Zygomycota	Umbelopsis dimorpha Mahoney & W. Gams		1		1
Zygomycota	Umbelopsis gibberispora M. Sugiy., Tokum. & W. Gams			1	1
Zygomycota	Umbelopsis vinacea (Dixon-Stew.) Arx			1	1
	Total	189	49	232
